# Supplementary material for: Epidemiology and cost of seasonal influenza in Germany - a claims data analysis
Source: BMC Public Health. 2019 Aug 13;19:1090. doi: 10.1186/s12889-019-7458-x (PMC6693205; doi:10.1186/s12889-019-7458-x)
Supplement: Supplementary file 1 — The supplement contains detailed results for each age group and year for incidence and costs. (XLSX 330 kb) [file 12889_2019_7458_MOESM1_ESM.xlsx]

## Sheet: Manual
	This supplement is structured in the following sheets:
	IncidenceComplications	This sheet contains the incidence calculations with the complete population of the sickness fund
	TotalCosts	Total costs contains the sum of all the costs calculated in the other sheets and gives a covariance and correlation matrix for the different components of the total costs
	Inpatient	This sheet contains the inpatient costs of influenza (no control group necessary) and the inpatient costs of AOM an CAP using the matched control design.
	Outpatient	This sheet contains the outpatient costs of influenza, AOM and CAP. The matched-control design was used for all, as outpatient costs are not directly linkable to influenza.
	Pharmaceutical	This sheet contains the pharmaceutical costs of influenza, AOM and CAP. The matched-control design was used for all, as outpatient costs are not directly linkable to influenza.
	Sick_Leave	This sheet contains the days of sick leave directly attributable to influenza and the difference in sick leave between the influenza and the control group for AOM and CAP. Sub-analyses are presented for the employed persons of the SHI.
	External_Sources	This sheet contains information from the German Federal Statistical Office on the age-stratified income and inflation rates for Germany.
	Glossary:
	SHI	Statutory Health Insurance
	sample	The sample of 100.000 influenza cases drawn from the SHI population
	matched sample	The persons of the sample for which a control was found, i.e. 95,089
	The sheets are usually structured with the absolute numbers at the top, stratified by age group, year and as a total. Beneath are calculations of percentages or the differences between the influenza and the control group including the statistical test used to find differences between the groups.

## Sheet: IncidenceComplications
							Flu		Control			No. AOM		AOM hospital								No. CAP		CAP hospital
Year	Age group	German population	No. insured	No. influenza	No. in sample	No. with Match	MG	FV	MG	FV		flu	control	flu	control							flu	control	flu	control
2012	0 to 1	1340259	156038	2810	560	476	0	476	0	476		132	59	0	0							61	7	5	0
	2 to 5	2745306	294149	5338	1945	1534	11	1523	8	1526		494	329	1	1							158	61	16	6
	6 to 9	2788986	303176	3398	1236	1102	3	1099	5	1097		168	115	0	2							91	21	8	1
	10 to 17	6216336	715550	7110	2279	2032	116	1916	86	1946		154	59	0	0							120	16	6	0
	18 to 34	16223807	1966463	20564	6893	6601	5580	1021	5215	1386		239	91	1	1							209	12	13	0
	35 to 59	29504293	3199497	28228	9725	9478	8836	642	8407	1071		299	105	1	0							412	44	23	1
	60 plus	21704759	1403735	7009	2585	2479	2337	142	2285	194		94	19	0	0							227	21	17	1
	Total	80523746	8038608	74457	25223	23702	16883	6819	16006	7696		1580	777	3	4							1278	182	88	9
2013	0 to 1	1367407	167938	5001	824	746	0	746	1	745		208	116	0	0							101	25	16	5
	2 to 5	2741092	313284	12183	4197	3470	22	3448	23	3447		1183	882	2	1							406	130	42	9
	6 to 9	2789553	307783	8974	3229	2913	30	2883	26	2887		460	318	1	1							165	43	9	3
	10 to 17	6177477	729282	14916	5050	4722	229	4493	207	4515		333	152	1	0							178	27	5	0
	18 to 34	16311826	2083686	36252	12075	11819	10091	1728	9405	2414		409	164	3	1							287	31	12	3
	35 to 59	29432348	3324677	61527	21082	20869	19580	1289	18707	2162		600	248	4	3							887	141	41	4
	60 plus	21947760	1485549	11465	4342	4247	3980	267	3939	308		128	40	0	0							363	29	50	5
	Total	80767463	8412199	150318	50799	48786	33932	14854	32308	16478		3321	1920	11	6							2387	426	175	29
2014	0 to 1	1412334	181999	2631	551	471	1	470	0	471		147	68	4	0							51	11	0	0
	2 to 5	2761928	337143	4311	1613	1320	5	1315	8	1312		445	274	1	1							162	42	18	1
	6 to 9	2803627	315674	2558	950	845	6	839	3	842		150	64	0	0							68	13	4	0
	10 to 17	6134131	745198	6047	1855	1651	113	1538	72	1579		122	52	0	0							87	4	3	0
	18 to 34	16468726	2228836	20803	6949	6639	5688	951	5272	1367		269	79	2	0							162	26	5	1
	35 to 59	29375103	3469196	27388	9454	9184	8678	506	8297	887		316	77	6	0							413	35	23	0
	60 plus	22241688	1571690	7033	2606	2491	2379	112	2332	159		112	21	2	0							224	26	15	2
	Total	81197537	8849736	70771	23978	22601	16870	5731	15984	6617		1561	635	15	1							1167	157	68	4
Total		242488746	25300543	295546	100000	95089	67685	27404	64298	30791		6462	3332	29	11							4832	765	331	42
Absolute numbers (sums)	0 to 1	4120000	505975	10442	1935	1693	1	1692	1	1692		487	243	4	0							213	43	21	5
	2 to 5	8248326	944576	21832	7755	6324	38	6286	39	6285		2122	1485	4	3							726	233	76	16
	6 to 9	8382166	926633	14930	5415	4860	39	4821	34	4826		778	497	1	3							324	77	21	4
	10 to 17	18527944	2190030	28073	9184	8405	458	7947	365	8040		609	263	1	0							385	47	14	0
	18 to 34	49004359	6278985	77619	25917	25059	21359	3700	19892	5167		917	334	6	2							658	69	30	4
	35 to 59	88311744	9993370	117143	40261	39531	37094	2437	35411	4120		1215	430	11	3							1712	220	87	5
	60 plus	65894207	4460974	25507	9533	9217	8696	521	8556	661		334	80	2	0							814	76	82	8
	Total	242488746	25300543	295546	100000	95089	67685	27404	64298	30791		6462	3332	29	11							4832	765	331	42
			0.099829
			0.104153
			0.10899
							Flu		Control			No. AOM					AOM hospital					No. CAP					CAP hospital
Year	Age group		No insured	No influenza	No in sample	No with Match	MG	FV	MG	FV		flu	control	delta	Z-test	p-Value	flu	control	delta	Z-test	p-Value	flu	control	delta	Z-test	p-Value	flu	control	delta	Z-test	p-Value
2012	0 to 1		0.116424	0.0180084	0.199288	0.85	0	1	0	1		0.277311	0.12395	0.153361	24.9706	5.82103e-07	0	0	0	#DIV/0!	#DIV/0!	0.128151	0.0147059	0.113445	5.5186	9.72067e-08	0.0819672	0	0.0819672	0.748774	0.301414
	2 to 5		0.107146	0.0181473	0.364369	0.788689	0.0071708	0.992829	0.00521512	0.994785		0.322034	0.214472	0.107562	36.2202	1.76231e-09	0.00202429	0.00303951	-0.00101522	0.447984	0.360853	0.102999	0.0397653	0.0632334	7.1954	2.28226e-12	0.101266	0.0983607	0.00290517	0.358087	0.374167
	6 to 9		0.108705	0.011208	0.363743	0.891586	0.00272232	0.997278	0.00453721	0.995463		0.15245	0.104356	0.0480944	7.83078	0.0051364	0	0.0173913	-0.0173913	1.09922	#NAME?	0.0825771	0.0190563	0.0635209	6.11343	3.05663e-09	0.0879121	0.047619	0.040293	0.846383	0.278839
	10 to 17		0.115108	0.00993641	0.320534	0.891619	0.0570866	0.942913	0.0423228	0.957677		0.0757874	0.0290354	0.046752	27.0324	2.00069e-07	0	0	0	#DIV/0!	#DIV/0!	0.0590551	0.00787402	0.0511811	7.40304	5.01372e-13	0.05	0	0.05	0.861994	0.275145
	18 to 34		0.121208	0.0104574	0.335197	0.957638	0.845326	0.154674	0.790032	0.209968		0.0362066	0.0137858	0.0224208	40.2295	2.25815e-10	0.0041841	0.010989	-0.00680491	0.67198	0.318314	0.0316619	0.00181791	0.029844	10.0762	3.58045e-23	0.062201	0	0.062201	0.867583	0.273819
	35 to 59		0.108442	0.00882264	0.344516	0.974602	0.932264	0.0677358	0.887001	0.112999		0.0315467	0.0110783	0.0204685	55.5982	0	0.00334448	0	0.00334448	0.51066	0.350174	0.0434691	0.00464233	0.0388268	13.8359	1.07603e-42	0.0558252	0.0227273	0.033098	1.16655	0.202027
	60 plus		0.0646741	0.00499311	0.368812	0.958994	0.942719	0.0572812	0.921743	0.0782574		0.0379185	0.00766438	0.0302541	28.3579	9.50217e-176	0	0	0	#DIV/0!	#DIV/0!	0.0915692	0.00847116	0.083098	10.5988	1.61331e-25	0.0748899	0.047619	0.0272708	0.734091	0.304714
	Total		0.099829	0.00926242	0.338759	0.939698	0.712303	0.287697	0.675302	0.324698		0.066661	0.032782	0.033879	178.616	0	0.00189873	0.00514801	-0.00324927	1.30304	0.170691	0.0539195	0.00767868	0.0462408	23.9702	6.83819e-126	0.0688576	0.0494505	0.019407	1.77566	0.0824615
2013	0 to 1		0.122815	0.0297788	0.164767	0.90534	0	1	0.00134048	0.99866		0.27882	0.155496	0.123324	24.7264	6.88276e-134	0	0	0	#DIV/0!	#DIV/0!	0.135389	0.0335121	0.101877	6.50465	2.59008e-10	0.158416	0.2	-0.0415842	0.932465	0.258287
	2 to 5		0.114292	0.038888	0.344496	0.826781	0.00634006	0.99366	0.00662824	0.993372		0.340922	0.254179	0.0867435	52.4342	0	0.00169062	0.00113379	0.00055683	0.530578	0.346562	0.117003	0.037464	0.0795389	12.2444	1.10953e-33	0.103448	0.0692308	0.0342175	1.86783	0.0697158
	6 to 9		0.110334	0.0291569	0.359817	0.902137	0.0102987	0.989701	0.00892551	0.991074		0.157913	0.109166	0.048747	20.6825	5.16072e-94	0.00217391	0.00314465	-0.000970741	0.42743	0.364115	0.0566426	0.0147614	0.0418812	7.97912	5.96927e-15	0.0545455	0.0697674	-0.015222	0.726124	0.306491
	10 to 17		0.118055	0.020453	0.338563	0.93505	0.0484964	0.951504	0.0438374	0.956163		0.070521	0.0321898	0.0383312	43.8481	0	0.003003	0	0.003003	0.560666	0.340919	0.0376959	0.00571792	0.031978	8.83143	4.6207e-18	0.0280899	0	0.0280899	0.823146	0.284301
	18 to 34		0.127741	0.017398	0.333085	0.978799	0.853795	0.146205	0.795753	0.204247		0.0346053	0.013876	0.0207293	63.7747	0	0.00733496	0.00609756	0.0012374	0.38083	0.371037	0.0242829	0.0026229	0.02166	11.4383	1.5513e-29	0.0418118	0.0967742	-0.0549623	1.27561	0.176838
	35 to 59		0.11296	0.0185062	0.342646	0.989897	0.938234	0.0617663	0.896401	0.103599		0.0287508	0.0118837	0.0168671	88.6444	0	0.00666667	0.0120968	-0.00543011	0.978791	0.247102	0.0425032	0.00675643	0.0357468	19.6679	4.00228e-85	0.0462232	0.0283688	0.0178544	1.48717	0.132024
	60 plus		0.0676857	0.00771769	0.378718	0.978121	0.937132	0.0628679	0.927478	0.0725218		0.0301389	0.00941841	0.0207205	27.1068	1.11164e-160	0	0	0	#DIV/0!	#DIV/0!	0.0854721	0.00682835	0.0786437	13.4631	1.74577e-40	0.137741	0.172414	-0.0346727	0.982124	0.246296
	Total		0.104153	0.017869	0.337944	0.960373	0.695527	0.304473	0.662239	0.337761		0.0680728	0.0393556	0.0287173	251.297	0	0.00331226	0.003125	0.000187255	0.477349	0.355984	0.048928	0.00873201	0.040196	31.9619	5.90732e-223	0.0733138	0.0680751	0.00523867	1.37974	0.154004
2014	0 to 1		0.128864	0.0144561	0.209426	0.854809	0.00212314	0.997877	0	1		0.312102	0.144374	0.167728	28.0007	2.23485e-171	0.0272109	0	0.0272109	1.1404	0.208214	0.10828	0.0233546	0.0849257	4.67506	7.15991e-06	0	0	0	#DIV/0!	#DIV/0!
	2 to 5		0.122068	0.0127869	0.374159	0.818351	0.00378788	0.996212	0.00606061	0.993939		0.337121	0.207576	0.129545	44.9321	0	0.00224719	0.00364964	-0.00140244	0.488021	0.354155	0.122727	0.0318182	0.0909091	8.12404	1.85863e-15	0.111111	0.0238095	0.0873016	1.78614	0.0809374
	6 to 9		0.112595	0.0081033	0.371384	0.889474	0.00710059	0.992899	0.0035503	0.99645		0.177515	0.0757396	0.101775	25.8964	9.49132e-147	0	0	0	#DIV/0!	#DIV/0!	0.0804734	0.0153846	0.0650888	5.42352	1.63539e-07	0.0588235	0	0.0588235	0.825893	0.283657
	10 to 17		0.121484	0.00811462	0.306764	0.890027	0.0684434	0.931557	0.0436099	0.95639		0.0738946	0.0314961	0.0423985	18.1841	6.2873e-73	0	0	0	#DIV/0!	#DIV/0!	0.0526953	0.00242277	0.0502726	6.61035	1.29504e-10	0.0344828	0	0.0344828	0.369564	0.372608
	18 to 34		0.135337	0.00933357	0.334038	0.955389	0.856756	0.143244	0.794095	0.205905		0.0405182	0.0118994	0.0286188	61.3602	0	0.00743494	0	0.00743494	0.676331	0.317382	0.0244013	0.00391625	0.020485	8.33199	3.35807e-16	0.0308642	0.0384615	-0.00759734	0.414145	0.366156
	35 to 59		0.1181	0.00789462	0.345188	0.971441	0.944904	0.0550958	0.903419	0.096581		0.0344077	0.00838415	0.0260235	83.8003	0	0.0189873	0	0.0189873	1.09468	0.219128	0.0449695	0.00381098	0.0411585	14.0397	6.28626e-44	0.0556901	0	0.0556901	1.37944	0.154068
	60 plus		0.0706642	0.0044748	0.370539	0.955871	0.955038	0.0449619	0.93617	0.0638298		0.0449619	0.00843035	0.0365315	35.5482	1.57835e-275	0.0178571	0	0.0178571	0.567037	0.339696	0.0899237	0.0104376	0.0794862	10.3706	1.76613e-24	0.0669643	0.0769231	-0.00995879	0.48408	0.354834
	Total		0.10899	0.00799696	0.338811	0.942572	0.746427	0.253573	0.707225	0.292775		0.0690677	0.0280961	0.0409716	248.924	0	0.00960922	0.0015748	0.00803442	1.91206	0.0641249	0.0516349	0.0069466	0.0446883	22.9918	6.48374e-116	0.0582691	0.0254777	0.0327914	2.16601	0.0382068
Total			0.104337	0.0116814	0.338357	0.95089	0.711807	0.288193	0.676188	0.323812		0.0679574	0.0350409	0.0329165	658.993	0	0.00448777	0.00330132	0.00118645	1.61599	0.108105	0.0508156	0.00804509	0.0427705	46.0908	0	0.0685017	0.054902	0.0135997	3.01755	0.0042039
Absolute numbers (sums)	0 to 1		0.122809	0.0206374	0.185309	0.874935	0.000590667	0.999409	0.000590667	0.999409		0.287655	0.143532	0.144123	76.3689	0	0.00821355	0	0.00821355	1.15868	0.203884	0.125812	0.0253987	0.100413	9.72049	1.21097e-21	0.0985915	0.116279	-0.0176875	0.802625	0.289083
	2 to 5		0.114517	0.023113	0.355213	0.815474	0.00600886	0.993991	0.00616698	0.993833		0.335547	0.23482	0.100727	129.473	0	0.00188501	0.0020202	-0.000135188	0.343685	0.376063	0.114801	0.0368438	0.077957	16.3506	3.53611e-59	0.104683	0.0686695	0.0360137	2.56706	0.0147897
	6 to 9		0.110548	0.0161121	0.362693	0.897507	0.00802469	0.991975	0.00699588	0.993004		0.160082	0.102263	0.0578189	48.7601	0	0.00128535	0.00603622	-0.00475087	1.20319	0.193444	0.0666667	0.0158436	0.050823	11.4067	2.2248e-29	0.0648148	0.0519481	0.0128668	0.900518	0.265961
	10 to 17		0.118201	0.0128185	0.327147	0.915179	0.0544914	0.945509	0.0434265	0.956573		0.0724569	0.0312909	0.041166	88.6443	0	0.00164204	0	0.00164204	0.549638	0.343012	0.0458061	0.00559191	0.0402142	13.2695	2.31963e-39	0.0363636	0	0.0363636	1.25723	0.181001
	18 to 34		0.128131	0.0123617	0.3339	0.966894	0.852348	0.147652	0.793807	0.206193		0.0365936	0.0133285	0.0232651	163.864	0	0.00654308	0.00598802	0.000555051	0.368737	0.372722	0.026258	0.0027535	0.0235045	17.3663	1.29347e-66	0.0455927	0.057971	-0.0123783	0.88472	0.269738
	35 to 59		0.11316	0.0117221	0.343691	0.981868	0.938352	0.0616478	0.895778	0.104222		0.0307354	0.0108775	0.0198578	223.55	0	0.0090535	0.00697674	0.00207675	0.812987	0.286673	0.0433078	0.00556525	0.0377425	27.8435	1.80002e-169	0.0508178	0.0227273	0.0280905	2.3737	0.0238452
	60 plus		0.067699	0.00571781	0.373741	0.966852	0.943474	0.056526	0.928285	0.0717153		0.0362374	0.00867961	0.0275578	89.8992	0	0.00598802	0	0.00598802	0.62354	0.32846	0.0883151	0.00824563	0.0800694	20.0279	3.15799e-88	0.100737	0.105263	-0.00452606	0.562172	0.34063
	Total		0.104337	0.0116814	0.338357	0.95089	0.711807	0.288193	0.676188	0.323812		0.0679574	0.0350409	0.0329165	658.993	0	0.00448777	0.00330132	0.00118645	1.61599	0.108105	0.0508156	0.00804509	0.0427705	46.0908	0	0.0685017	0.054902	0.0135997	3.01755	0.0042039
Year	Age group													Difference	Z-test	p-value								Difference	Z-test	p-value
2012 vs. 2013	0 to 1													0.0300369	0.0204378	0.886321								0.0115687	0.0182741	0.892468
	2 to 5													0.0208184	0.00924155	0.923415								-0.0163055	0.00772744	0.929951
	6 to 9													-0.000652622	0.00758039	0.930619								0.0216396	0.00823136	0.92771
	10 to 17													0.00842075	0.00545331	0.941132								0.0192031	0.00551851	0.940782
	18 to 34													0.00169151	0.00224454	0.962213								0.00818392	0.00248579	0.960236
	35 to 59													0.00360133	0.00170587	0.967055								0.00307996	0.00236414	0.96122
	60 plus													0.00953363	0.00407587	0.949096								0.00445427	0.0069135	0.933734
	Total													0.00516174	0.00139738	0.970181								0.00604487	0.00162835	0.967812
2013 vs.2014	0 to 1													-0.0444038	0.0210073	0.884759								0.016951	0.0169602	0.896383
	2 to 5													-0.0428019	0.0104046	0.918754								-0.0113702	0.00914922	0.923797
	6 to 9													-0.0530282	0.0111402	0.915942								-0.0232075	0.00926227	0.923329
	10 to 17													-0.00406733	0.00569194	0.939861								-0.0182946	0.00595605	0.938484
	18 to 34													-0.00788943	0.00243	0.960684								0.00117503	0.00219438	0.962637
	35 to 59													-0.0091564	0.00188532	0.965367								-0.00541174	0.00243901	0.960611
	60 plus													-0.015811	0.00434827	0.947424								-0.000842402	0.00681426	0.934211
	Total													-0.0122544	0.00151996	0.968901								-0.00449233	0.00163698	0.967727
2012 vs. 2014	0 to 1													-0.0143669	0.023857	0.877249								0.0285197	0.0193982	0.889231
	2 to 5													-0.0219835	0.0121657	0.912173								-0.0276757	0.010061	0.920102
	6 to 9													-0.0536808	0.0122364	0.911919								-0.00156789	0.0112247	0.915625
	10 to 17													0.00435342	0.00682084	0.934179								0.00090854	0.00726756	0.932063
	18 to 34													-0.00619792	0.00274003	0.958254								0.00935895	0.00272186	0.958392
	35 to 59													-0.00555507	0.00220799	0.962522								-0.00233178	0.00286959	0.957279
	60 plus													-0.00627738	0.00509555	0.943093								0.00361187	0.00775295	0.929836
	Total													-0.00709264	0.00176621	0.966478								0.00155254	0.00193639	0.964901

## Sheet: TotalCosts
				Per Case								Population
Year	Age group	Influenza cases		Inpatient Flu	Inpatient AOM	Inpatient CAP	Outpatient	Pharmaceutical	Total Direct	Indirect	Total	Inpatient	Inpatient AOM	Inpatient CAP	Outpatient	Pharmaceutical	Total Direct	Indirect	Total
2012	0 to 1	24136		43.4553	0	38.644	61.987	7.18518	151.271	0	151.271	1.04884e+06	0	932710	1.49612e+06	173421	3.65108e+06	0	3.65108e+06
	2 to 5	49819.8		13.6658	-0.13747	19.4833	37.2377	6.85096	77.1003	0	77.1003	680829	-6848.73	970654	1.85517e+06	341314	3.84112e+06	0	3.84112e+06
	6 to 9	31259		5.68038	-4.3014	16.9847	28.2736	8.25282	54.8901	0	54.8901	177563	-134457	530924	883806	257975	1.71581e+06	0	1.71581e+06
	10 to 17	61768.1		10.9083	0	6.81867	66.8377	7.92823	92.4929	3.31216	95.805	673782	0	421176	4.12844e+06	489711	5.71311e+06	204586	5.91769e+06
	18 to 34	169658		5.34697	0.16578	4.30698	53.7607	4.42135	68.0018	139.377	207.378	907156	28125.9	730714	9.12094e+06	750119	1.15371e+07	2.36464e+07	3.51834e+07
	35 to 59	260306		3.02969	0.187483	5.47547	67.6531	6.12757	82.4733	328.493	410.966	788646	48802.8	1.4253e+06	1.76105e+07	1.59504e+06	2.14683e+07	8.55085e+07	1.06977e+08
	60 plus	108374		19.006	0	30.5845	63.7833	7.20269	120.577	70.9434	191.52	2.05976e+06	0	3.31457e+06	6.91247e+06	780586	1.30674e+07	7.68843e+06	2.07558e+07
	Total	745845		7.64493	-0.0877455	9.99917	59.3962	6.08608	83.0387	177.879	260.917	5.70193e+06	-65444.6	7.45784e+06	4.43004e+07	4.53927e+06	6.1934e+07	1.3267e+08	1.94604e+08
2013	0 to 1	40719.8		116.546	0	256.456	36.2195	7.85884	417.081	0	417.081	4.74573e+06	0	1.04428e+07	1.47485e+06	320010	1.69834e+07	0	1.69834e+07
	2 to 5	106596		27.2285	0.269457	28.6144	51.4471	7.97865	115.538	0	115.538	2.90244e+06	28723	3.05017e+06	5.48404e+06	850490	1.23159e+07	0	1.23159e+07
	6 to 9	81334.7		16.4009	-0.54239	4.27234	35.7701	6.38959	62.2905	0	62.2905	1.33396e+06	-44115.2	347490	2.90935e+06	519696	5.06638e+06	0	5.06638e+06
	10 to 17	126348		6.7022	0.273652	2.72835	48.9786	9.2574	67.9402	4.99831	72.9385	846809	34575.4	344722	6.18834e+06	1.16965e+06	8.5841e+06	631526	9.21562e+06
	18 to 34	283793		6.42165	0.194837	2.36889	56.7929	5.27577	71.0541	144.041	215.095	1.82242e+06	55293.6	672276	1.61175e+07	1.49723e+06	2.01647e+07	4.08779e+07	6.10426e+07
	35 to 59	544680		5.85403	-0.0518275	5.66434	48.639	6.17105	66.2766	360.092	426.369	3.18857e+06	-28229.4	3.08525e+06	2.64927e+07	3.36125e+06	3.60995e+07	1.96135e+08	2.32235e+08
	60 plus	169386		29.5002	0	42.6748	69.2699	8.61692	150.062	101.512	251.574	4.99692e+06	0	7.2285e+06	1.17333e+07	1.45959e+06	2.54183e+07	1.71947e+07	4.26131e+07
	Total	1.44324e+06		11.9748	0.0382982	13.1879	51.6847	6.63323	83.5189	198.252	281.771	1.72825e+07	55273.4	1.90332e+07	7.45933e+07	9.57333e+06	1.20538e+08	2.86125e+08	4.06662e+08
2014	0 to 1	20416.9		18.7195	13.2113	0	52.4694	7.60104	92.0013	0	92.0013	382194	269734	0	1.07126e+06	155189	1.87838e+06	0	1.87838e+06
	2 to 5	35316.4		14.5391	1.726	33.9755	42.9903	8.18683	101.418	0	101.418	513469	60956.1	1.19989e+06	1.51826e+06	289129	3.58171e+06	0	3.58171e+06
	6 to 9	22718.6		14.2196	0	11.9578	52.3338	8.38333	86.8946	0	86.8946	323049	0	271665	1.18895e+06	190458	1.97412e+06	0	1.97412e+06
	10 to 17	49776.2		7.0589	0	4.68637	60.8053	7.12839	79.6789	5.07377	84.7527	351365	0	233270	3.02665e+06	354824	3.96611e+06	252553	4.21866e+06
	18 to 34	153712		3.44127	0.447932	1.47662	52.5	4.11332	61.9792	126.49	188.469	528965	68852.5	226974	8.06988e+06	632267	9.52694e+06	1.9443e+07	2.897e+07
	35 to 59	231905		5.74802	1.13443	20.047	51.4664	5.47392	83.8697	300.863	384.733	1.333e+06	263079	4.649e+06	1.19353e+07	1.26943e+06	1.94498e+07	6.97717e+07	8.92216e+07
	60 plus	99527.1		15.4705	1.09253	27.3987	61.5609	5.52707	111.05	66.7871	177.837	1.53973e+06	108736	2.72692e+06	6.12698e+06	550094	1.10525e+07	6.64712e+06	1.76996e+07
	Total	649334		7.33824	1.0891	14.3734	53.1231	5.51252	81.4364	167.145	248.581	4.76497e+06	707189	9.33316e+06	3.44946e+07	3.57946e+06	5.28794e+07	1.08533e+08	1.61412e+08
Total		2.83261e+06		9.7935	0.256637	12.6748	53.9487	6.23047	82.9042	185.78	268.684	2.77412e+07	726954	3.59029e+07	1.52816e+08	1.76485e+07	2.34835e+08	5.26242e+08	7.61077e+08
Absolute numbers (sums)	0 to 1	85026		68.7802	3.67545	123.869	47.985	7.59771	251.908	0	251.908	5.84811e+06	312509	1.05321e+07	4.07997e+06	646003	2.14187e+07	0	2.14187e+07
	2 to 5	190644		21.29	0.474772	27.5185	46.2352	7.74856	103.267	0	103.267	4.0588e+06	90512.3	5.24623e+06	8.81444e+06	1.47721e+06	1.96872e+07	0	1.96872e+07
	6 to 9	135054		13.5908	-1.30044	8.49111	36.9502	7.15872	64.8904	0	64.8904	1.83549e+06	-175630	1.14676e+06	4.99028e+06	966816	8.76372e+06	0	8.76372e+06
	10 to 17	237501		7.78913	0.15374	4.10185	55.6193	8.51785	76.1819	4.60549	80.7874	1.84993e+06	36513.5	974194	1.32097e+07	2.023e+06	1.80933e+07	1.09381e+06	1.91871e+07
	18 to 34	605778		5.34895	0.254237	2.64303	54.8568	4.74273	67.8458	138.162	206.008	3.24028e+06	154011	1.60109e+06	3.32311e+07	2.87304e+06	4.10995e+07	8.36957e+07	1.24795e+08
	35 to 59	1.0352e+06		5.15223	0.281145	8.96048	53.8547	5.99867	74.2472	338.756	413.003	5.33357e+06	291040	9.27586e+06	5.57502e+07	6.2098e+06	7.68605e+07	3.50679e+08	4.27539e+08
	60 plus	376771		22.886	0.295269	35.2945	65.7108	7.40148	131.588	83.9056	215.494	8.62277e+06	111248	1.32979e+07	2.47579e+07	2.78866e+06	4.95785e+07	3.16131e+07	8.11916e+07
	Total	2.83261e+06		9.7935	0.256637	12.6748	53.9487	6.23047	82.9042	185.78	268.684	2.77412e+07	726954	3.59029e+07	1.52816e+08	1.76485e+07	2.34835e+08	5.26242e+08	7.61077e+08
			Covariance	Inpatient Flu	Inpatient AOM	Inpatient CAP	Outpatient	Pharmaceutical
			Inpatient Flu	63750.4	148.443	15290.8	1224.77	54.6042
			Inpatient AOM	148.443	1527.65	-3.25287	311.708	19.0051
			Inpatient CAP	15290.8	-3.25287	510551	1637.61	283.218
			Outpatient	1224.77	311.708	1637.61	310933	1212.06
			Pharmaceutical	54.6042	19.0051	283.218	1212.06	1460.43
			Correlation	Inpatient Flu	Inpatient AOM	Inpatient CAP	Outpatient	Pharmaceutical
			Inpatient Flu	1	0.015042	0.0847555	0.0086992	0.00565905
			Inpatient AOM	0.015042	1	-0.000116476	0.0143022	0.0127238
			Inpatient CAP	0.0847555	-0.000116476	1	0.00411016	0.010372
			Outpatient	0.0086992	0.0143022	0.00411016	1	0.0568786
			Pharmaceutical	0.00565905	0.0127238	0.010372	0.0568786	1

## Sheet: Inpatient
INPATIENT COSTS		Overall														AOM														CAP
		NO INSURED WITH SERVICE USE		LOS						Costs						NO INSURED WITH SERVICE USE		LOS						Costs						NO INSURED WITH SERVICE USE		LOS						Costs
				Sum		Mean		SD		Sum		Mean		SD				Sum		Mean		SD		Sum		Mean		SD				Sum		Mean		SD		Sum		Mean		SD
Year	Age group	Flu	Control	Flu	Control	Flu	Control	Flu	Control	Flu	Control	Flu	Control	Flu	Control	Flu	Control	Flu	Control	Flu	Control	Flu	Control	Flu	Control	Flu	Control	Flu	Control			Flu	Control	Flu	Control	Flu	Control	Flu	Control	Flu	Control	Flu	Control
2012	0 to 1	11		32		2.90909		1.92117		20684.7		1880.43		1828.67		0	0	0	0					0	0					5	0	25	0	5		1.22474		18394.5	0	3678.91		1894.54
	2 to 5	13		45		3.46154		1.6641		20963.4		1612.57		523.7		1	1	3	6	3	6			1613.71	1824.59	1613.71	1824.59			16	6	72	27	4.5	4.5	1.46059	1.87083	45055.3	15167.9	2815.96	2527.99	700.453	200.65
	6 to 9	6		17		2.83333		1.32916		6259.78		1043.3		493.41		0	2	0	6		3		0	0	4740.14		2370.07		1161.42	8	1	56	4	7	4	3.81725		21224.9	2507.75	2653.11	2507.75	579.559
	10 to 17	13		57		4.38462		3.90595		22165.6		1705.04		410.892		0	0	0	0					0	0					6	0	46	0	7.66667		4.32049		13855.5	0	2309.26		134.647
	18 to 34	18		61		3.38889		3.41517		35295.3		1960.85		1259.4		1	1	12	2	12	2			2426.07	1331.76	2426.07	1331.76			13	0	87	0	6.69231		3.37601		28430.4	0	2186.95		180.378
	35 to 59	18		67		3.72222		1.87257		28715.4		1595.3		936.237		1	0	4	0	4				1776.96	0	1776.96				23	1	150	3	6.52174	3	3.13151		54077.9	2181.38	2351.21	2181.38	594.015
	60 plus	14		97		6.92857		8.74831		47115.9		3365.42		5990		0	0	0	0					0	0					17	1	216	7	12.7059	7	10.4029		80337.3	4518.33	4725.73	4518.33	5500.72
	Total	93		376		4.04301		4.19699		181200		1948.39		2460.35		3	4	19	14	6.33333	3.5		0	5816.74	7896.49	1938.91	1974.12		1161.42	88	9	652	41	7.40909	4.55556	4.87407	1.87083	261376	24375.4	2970.18	2708.38	2238.54	200.65
2013	0 to 1	21		130		6.19048		11.8769		86943.3		4140.15		9700.23		0	0	0	0					0	0					16	5	198	25	12.375	5	23.9217	1.87083	205086	13769.2	12817.9	2753.85	37762.9	580.895
	2 to 5	51		193		3.78431		3.40184		94482.8		1852.6		791.443		2	1	7	5	3.5	5	2.12132		2899.27	1964.25	1449.63	1964.25	147.516		42	9	221	41	5.2619	4.55556	3.83221	2.00693	121465	22173.1	2892.02	2463.68	1411.82	119.218
	6 to 9	29		102		3.51724		1.57255		47775.8		1647.44		478.894		1	1	7	3	7	3			1498.41	3078.4	1498.41	3078.4			9	3	46	11	5.11111	3.66667	2.848	1.1547	19389.3	6943.99	2154.37	2314.66	906.795	58.8656
	10 to 17	22		59		2.68182		1.3934		31647.8		1438.54		546.438		1	0	3	0	3				1292.19	0	1292.19				5	0	23	0	4.6		1.51658		12883.3	0	2576.66		746.659
	18 to 34	38		160		4.21053		5.15258		75897.4		1997.3		3986.24		3	1	8	2	2.66667	2	1.1547		4290.46	1987.67	1430.15	1987.67	308.888		12	3	83	9	6.91667	3	4.92597	3	33129.2	5131.22	2760.76	1710.41	1977.59	859.091
	35 to 59	71		331		4.66197		3.79452		122168		1720.67		1026.9		4	3	14	15	3.5	5	2.64575	1.73205	5280.88	6362.46	1320.22	2120.82	855.994	792.991	41	4	380	29	9.26829	7.25	9.06649	1.70783	129870	11660.6	3167.55	2915.15	3332.04	802.683
	60 plus	49		333		6.79592		5.1071		125287		2556.88		3734.5		0	0	0	0					0	0					50	5	549	37	10.98	7.4	6.85562	3.78153	193488	12248.4	3869.76	2449.67	5368.95	565.391
	Total	281		1308		4.6548		4.96412		584202		2079.01		4245		11	6	39	25	3.54545	4.16667	2.06828	1.73205	15261.2	13392.8	1387.38	2232.13	532.259	792.991	175	29	1500	152	8.57143	5.24138	10.3566	2.41791	715310	71926.5	4087.49	2480.22	14507.4	585.537
2014	0 to 1	6		12		2		1.54919		8816.9		1469.48		781.338		4	0	14	0	3.5		2.38048		6222.54	0	1555.63		495.505		0	0	0	0					0	0
	2 to 5	9		39		4.33333		2.5		19191.6		2132.4		497.544		1	1	9	3	9	3			3906.03	1627.71	3906.03	1627.71			18	1	89	3	4.94444	3	2.4608		47402.8	2555.08	2633.49	2555.08	499.038
	6 to 9	6		30		5		2.52982		12015.5		2002.59		581.695		0	0	0	0					0	0					4	0	22	0	5.5		5.06623		10104.4	0	2526.09		53.7139
	10 to 17	7		25		3.57143		2.43975		11654.2		1664.89		692.073		0	0	0	0					0	0					3	0	20	0	6.66667		1.1547		7737.2	0	2579.07		134.373
	18 to 34	13		42		3.23077		1.83275		22846.6		1757.43		1120.43		2	0	5	0	2.5		0.707107		2973.82	0	1486.91		24.1831		5	1	23	3	4.6	3	1.51658		12456.6	2653.39	2491.33	2653.39	109.653
	35 to 59	29		102		3.51724		1.92021		52789.8		1820.34		1135.92		6	0	25	0	4.16667		3.37145		10418.6	0	1736.43		1069.64		23	0	215	0	9.34783		14.2721		184111	0	8004.84		26673.1
	60 plus	14		113		8.07143		8.51663		38536.9		2752.64		3201.07		2	0	8	0	4		0		2721.49	0	1360.74		10.4723		15	2	123	14	8.2	7	5.18514	4.24264	83891.8	15641.5	5592.79	7820.77	9487.36	7518.83
	Total	84		363		4.32143		3.97425		165852		1974.42		1437.65		15	1	61	3	4.06667	3	2.09364		26242.4	1627.71	1749.5	1627.71	680.628	0	68	4	492	20	7.23529	5	6.65749	4.24264	345704	20850	5083.88	5212.5	11559.6	7518.83
Total		458		2047		4.46943		4.64839		931254		2033.31		2951.84		29	11	119	42	4.10345	3.81818	1.69913	1	47320.4	22917	1631.74	2083.36	498.85	811.936	331	42	2644	213	7.98792	5.07143	7.64499	3.01918	1.32239e+06	117152	3995.14	2789.33	10787.3	4355.68
All years	0 to 1	38		174		4.57895		9.05562		116445		3064.34		5716.91		4	0	14	0	3.5		2.38048		6222.54	0	1555.63		495.505		21	5	223	25	10.619	5	16.9374	1.87083	223480	13769.2	10641.9	2753.85	26736	335.38
	2 to 5	73		277		3.79452		3.07492		134638		1844.35		618.653		4	3	19	14	4.75	4.66667	2.12132		8419.01	5416.55	2104.75	1805.52	147.516		76	16	382	71	5.02632	4.4375	2.76132	1.94007	213923	39896.1	2814.78	2493.51	954.445	134.751
	6 to 9	41		149		3.63415		1.70197		66051.1		1611		519.988		1	3	7	9	7	3		0	1498.41	7818.54	1498.41	2606.18		1161.42	21	4	124	15	5.90476	3.75	4.01452	1.1547	50718.5	9451.74	2415.17	2362.94	622.107	33.9861
	10 to 17	42		141		3.35714		2.57982		65467.6		1558.75		561.662		1	0	3	0	3				1292.19	0					14	0	89	0	6.35714		2.72641		34476	0	2462.57		444.854	0
	18 to 34	69		263		3.81159		4.30099		134039		1942.6		2498.77		6	2	25	4	4.16667	2	0.957427		9690.35	3319.43	1615.06	1659.71	219.085		30	4	193	12	6.43333	3	3.55727	3	74016.2	7784.61	2467.21	1946.15	1148.25	495.997
	35 to 59	118		500		4.23729		3.19067		203673		1726.04		1036.24		11	3	43	15	3.90909	5	3.0304	1.73205	17476.4	6362.46	1588.76	2120.82	968.724	792.991	87	5	745	32	8.56322	6.4	9.92806	1.70783	368059	13842	4230.56	2768.39	15523.2	463.429
	60 plus	77		543		7.05195		6.56549		210940		2739.48		4474.87		2	0	8	0	4		0		2721.49	0	1360.74		10.4723		82	8	888	58	10.8293	7.25	7.79115	4.01871	357717	32408.2	4362.4	4051.03	7049.67	4353.25
	Total	458		2047		4.46943		4.66831		931254		2033.31		2951.84		29	11	119	42	4.10345	3.81818	1.70154	0.654654	47320.4	22917	1631.74	2083.36	423.223	531.537	331	42	2644	213	7.98792	5.07143	8.36636	2.2886	1.32239e+06	117152	3995.14	2789.33	12001.8	1670.9
																																							1.22964e+06
INPATIENT COSTS		Overall														AOM																CAP
		PERCENT INSURED WITH SERVICE USE														LOS								Costs								LOS								Costs
																delta			Testing influenza vs. Control					delta			Testing influenza vs. Control					delta			Testing influenza vs. Control					delta			Testing influenza vs. Control
Year	Age group	Flu														Sum	Mean	SD	s2p	test stat	DF	T-value	p-Value	Sum	Mean	SD	s2p	test stat	DF	T-value	t-test	Sum	Mean	SD	s2p	test stat	DF	T-value	t-test	Sum	Mean	SD	s2p	test stat	DF	T-value	t-test
2012	0 to 1	0.0231092														0	0	0	0	n.a.	#DIV/0!	#DIV/0!	#VALUE!	0	#VALUE!	0	0	n.a.	#DIV/0!	#DIV/0!	#VALUE!	25	5	1.22474	29.3939	#DIV/0!	#DIV/0!	#DIV/0!	#DIV/0!	18394.5	3678.91	1894.54	45468.9	#DIV/0!	#DIV/0!	#DIV/0!	#DIV/0!
	2 to 5	0.00847458														-3	-3	0	0	n.a.	#DIV/0!	#DIV/0!	#VALUE!	-210.879	-210.879	0	0	n.a.	#DIV/0!	#DIV/0!	#VALUE!	45	0	2.37346	104.204	0	29.4757	2.04523	1	29887.4	287.969	728.625	49785.9	1.48955	54.1681	2.00488	0.14216
	6 to 9	0.00544465														-6	-3	0	0	n.a.	#DIV/0!	#DIV/0!	#VALUE!	-4740.14	#VALUE!	1161.42	1451.77	#VALUE!	#DIV/0!	#DIV/0!	#VALUE!	52	3	3.81725	209.949	11.4905	55	2.00404	3.05186e-16	18717.1	145.354	579.559	31875.7	0.709373	55	2.00404	0.481089
	10 to 17	0.00639764														0	0	0	0	n.a.	#DIV/0!	#DIV/0!	#VALUE!	0	#VALUE!	0	0	n.a.	#DIV/0!	#DIV/0!	#VALUE!	46	7.66667	4.32049	194.422	#DIV/0!	#DIV/0!	#DIV/0!	#DIV/0!	13855.5	2309.26	134.647	6059.12	#DIV/0!	#DIV/0!	#DIV/0!	#DIV/0!
	18 to 34	0.00272686														10	10	0	0	n.a.	#DIV/0!	#DIV/0!	#VALUE!	1094.31	1094.31	0	0	n.a.	#DIV/0!	#DIV/0!	#VALUE!	87	6.69231	3.37601	290.337	#DIV/0!	#DIV/0!	#DIV/0!	#DIV/0!	28430.4	2186.95	180.378	15512.5	#DIV/0!	#DIV/0!	#DIV/0!	#DIV/0!
	35 to 59	0.00189913														4	4	0	0	n.a.	#DIV/0!	#DIV/0!	#VALUE!	1776.96	#VALUE!	0	0	n.a.	#DIV/0!	#DIV/0!	#VALUE!	147	3.52174	3.13151	466.594	24.374	149	1.97601	7.45196e-54	51896.5	169.83	594.015	88508.2	1.37114	149	1.97601	0.172393
	60 plus	0.00564744														0	0	0	0	n.a.	#DIV/0!	#DIV/0!	#VALUE!	0	#VALUE!	0	0	n.a.	#DIV/0!	#DIV/0!	#VALUE!	209	5.70588	10.4029	2236.63	25.9999	215	1.97106	2.63035e-68	75819	207.398	5500.72	1.18266e+06	0.155457	215	1.97106	0.876607
	Total	0.00392372														5	2.83333	0	0	n.a.	#DIV/0!	#DIV/0!	#VALUE!	-2079.74	-35.2076	1161.42	487.046	0.205235	13	2.16037	0.840568	611	2.85354	5.22078	3173.13	12.3826	55.6145	2.00404	1.54156e-17	237000	261.802	2247.51	1.4573e+06	1.0564	238.416	1.96998	0.291856
2013	0 to 1	0.0281501														0	0	0	0	n.a.	#DIV/0!	#DIV/0!	#VALUE!	0	#VALUE!	0	0	n.a.	#DIV/0!	#DIV/0!	#VALUE!	173	7.375	23.9948	4712.79	16.6733	147.782	1.97623	1.04583e-35	191316	10064	37767.4	7.43936e+06	1.06562	194.379	1.97227	0.287921
	2 to 5	0.0146974														2	-1.5	2.12132	12.7279	2.72482	#DIV/0!	#DIV/0!	#DIV/0!	935.017	-514.617	147.516	885.097	0.992971	6	2.44691	0.359066	180	0.706349	4.32592	843.395	2.74344	59.7133	2.001	0.00804012	99291.9	428.346	1416.84	310618	1.93434	188.589	1.97266	0.0545724
	6 to 9	0.00995537														4	4	0	0	n.a.	#DIV/0!	#DIV/0!	#VALUE!	-1579.98	-1579.98	0	0	n.a.	#DIV/0!	#DIV/0!	#VALUE!	35	1.44444	3.07318	128.37	3.53583	18.5503	2.10092	0.00236115	12445.3	-160.293	908.703	40816.5	0.526986	42.4284	2.01808	0.600976
	10 to 17	0.00465904														3	3	0	0	n.a.	#DIV/0!	#DIV/0!	#VALUE!	1292.19	#VALUE!	0	0	n.a.	#DIV/0!	#DIV/0!	#VALUE!	23	4.6	1.51658	33.3647	#DIV/0!	#DIV/0!	#DIV/0!	#DIV/0!	12883.3	#VALUE!	746.659	16426.5	#VALUE!	#DIV/0!	#DIV/0!	#VALUE!
	18 to 34	0.00321516														6	0.666667	1.1547	8.0829	1.75477	#DIV/0!	#DIV/0!	#DIV/0!	2302.78	-557.521	308.888	2162.22	0.326153	7	2.36462	0.753843	74	3.91667	5.76759	404.196	6.25023	10.0521	2.22814	9.50241e-05	27998	1050.36	2156.13	162239	1.3889	11.9281	2.20099	0.192341
	35 to 59	0.00340218														-1	-1.5	3.16228	35.2929	2.71851	2.53846	4.30265	0.112861	-1081.59	-800.602	1166.86	11539.1	0.186705	13.4265	2.16037	0.854774	351	2.01829	9.22594	3436.32	7.01618	76.1267	1.99167	8.18561e-10	118209	252.404	3427.36	1.2629e+06	0.384078	59.0817	2.001	0.702301
	60 plus	0.0115376														0	0	0	0	n.a.	#DIV/0!	#DIV/0!	#VALUE!	0	#VALUE!	0	0	n.a.	#DIV/0!	#DIV/0!	#VALUE!	512	3.58	7.82941	3757.12	10.5711	43.3435	2.01669	1.55747e-13	181240	1420.09	5398.64	2.94222e+06	1.7745	182.087	1.97308	0.077653
	Total	0.00575985														14	-0.621212	2.69774	79.2651	1.77623	6.4	2.44691	0.126032	1868.42	-844.749	955.057	20532.8	0.16058	26.1596	2.05553	0.873665	1348	3.33005	10.6351	15524.8	22.0481	363.627	1.96652	5.71582e-69	643384	1607.26	14519.2	2.17466e+07	1.45845	1313.48	1.96177	0.144955
2014	0 to 1	0.0127389														14	3.5	2.38048	30.9462	#DIV/0!	#DIV/0!	#DIV/0!	#DIV/0!	6222.54	#VALUE!	495.505	6441.56	#VALUE!	#DIV/0!	#DIV/0!	#VALUE!	0	0	0	0	#DIV/0!	#DIV/0!	#DIV/0!	#DIV/0!	0	#VALUE!	0	0	#VALUE!	#DIV/0!	#DIV/0!	#VALUE!
	2 to 5	0.00681818														6	6	0	0	n.a.	#DIV/0!	#DIV/0!	#VALUE!	2278.32	2278.32	0	0	n.a.	#DIV/0!	#DIV/0!	#VALUE!	86	1.94444	2.4608	216.551	11.6937	88	1.98729	1.3073e-19	44847.7	78.4061	499.038	43915.3	0.666581	88	1.98729	0.506784
	6 to 9	0.00710059														0	0	0	0	n.a.	#DIV/0!	#DIV/0!	#VALUE!	0	#VALUE!	0	0	n.a.	#DIV/0!	#DIV/0!	#VALUE!	22	5.5	5.06623	106.391	#DIV/0!	#DIV/0!	#DIV/0!	#DIV/0!	10104.4	#VALUE!	53.7139	1127.99	#VALUE!	#DIV/0!	#DIV/0!	#VALUE!
	10 to 17	0.00423985														0	0	0	0	n.a.	#DIV/0!	#DIV/0!	#VALUE!	0	#VALUE!	0	0	n.a.	#DIV/0!	#DIV/0!	#VALUE!	20	6.66667	1.1547	21.9393	#DIV/0!	#DIV/0!	#DIV/0!	#DIV/0!	7737.2	#VALUE!	134.373	2553.08	#VALUE!	#DIV/0!	#DIV/0!	#VALUE!
	18 to 34	0.00195813														5	2.5	0.707107	2.82843	#DIV/0!	#DIV/0!	#DIV/0!	#DIV/0!	2973.82	#VALUE!	24.1831	96.7322	#VALUE!	#DIV/0!	#DIV/0!	#VALUE!	20	1.6	1.51658	33.3647	6.23092	22	2.07387	2.85318e-06	9803.25	-162.062	109.653	2412.36	3.30481	22	2.07387	0.00322505
	35 to 59	0.00315767														25	4.16667	3.37145	80.9148	#DIV/0!	#DIV/0!	#DIV/0!	#DIV/0!	10418.6	#VALUE!	1069.64	25671.3	#VALUE!	#DIV/0!	#DIV/0!	#VALUE!	215	9.34783	14.2721	3054.22	#DIV/0!	#DIV/0!	#DIV/0!	#DIV/0!	184111	#VALUE!	26673.1	5.70804e+06	#VALUE!	#DIV/0!	#DIV/0!	#VALUE!
	60 plus	0.00562023														8	4	0	0	n.a.	#DIV/0!	#DIV/0!	#VALUE!	2721.49	#VALUE!	10.4723	73.3058	#VALUE!	#DIV/0!	#DIV/0!	#VALUE!	109	1.2	6.69968	632.996	2.04242	14.9395	2.14479	0.0604143	68250.2	-2227.99	12105.5	1.15818e+06	0.380605	15.065	2.13145	0.708832
	Total	0.00371665														58	1.06667	2.09364	125.618	5.75761	#DIV/0!	#DIV/0!	#DIV/0!	24614.7	121.786	680.628	40837.7	0.0050428	60	2.0003	0.995993	472	2.23529	7.89444	3268.99	4.70548	20.8212	2.08596	0.000135686	324854	-128.621	13789.7	5.67604e+06	0.0320569	20.7484	2.08596	0.974744
Total		0.00481654														77	0.285266	1.97156	200.755	1.4617	15.0606	2.13145	0.164457	24403.4	-451.624	952.939	59073.7	0.042596	44.4067	2.01537	0.966216	2431	2.91649	8.21957	20205.9	22.3251	308.714	1.9677	2.44324e-66	1.20524e+06	1205.81	11633.5	2.85112e+07	1.34538	304.678	1.9678	0.179505
All years	0 to 1	0.0224454														14	3.5	2.38048	30.9462	#DIV/0!	#DIV/0!	#DIV/0!	#DIV/0!	6222.54	1555.63	495.505	6441.56	#DIV/0!	#DIV/0!	#DIV/0!	#DIV/0!	198	5.61905	17.0404	3760.28	14.4705	122.672	1.9796	3.03677e-28	209711	7888.07	26738.1	5.93542e+06	1.35158	219.462	1.97086	0.177905
	2 to 5	0.0115433														5	0.0833333	2.12132	38.1838	0.249398	3	3.18245	0.819154	3002.46	299.235	147.516	2655.29	0.319952	18	2.10092	0.752689	311	0.588816	3.37473	1052.37	3.16762	90.1222	1.98667	0.00209929	174027	321.27	963.911	363665	2.80467	266.375	1.96892	0.00540823
	6 to 9	0.00843621														-2	4	0	0	n.a.	#DIV/0!	#DIV/0!	#VALUE!	-6320.12	-1107.77	1161.42	663.666	3.31214	8	2.306	0.0106642	109	2.15476	4.17729	493.904	6.51598	29.5522	2.04523	3.90805e-07	41266.8	52.2336	623.034	76522.6	0.381785	103.582	1.98326	0.703408
	10 to 17	0.00499703														3	3	0	0	n.a.	#DIV/0!	#DIV/0!	#VALUE!	1292.19	0	0	0	n.a.	#DIV/0!	#DIV/0!	#VALUE!	89	6.35714	2.72641	239.924	#DIV/0!	#DIV/0!	#DIV/0!	#DIV/0!	34476	#VALUE!	444.854	39147.2	#VALUE!	#DIV/0!	#DIV/0!	#VALUE!
	18 to 34	0.0027535														21	2.16667	0.957427	22.9783	11.0716	5	2.57058	0.000104719	6370.92	-44.6567	219.085	5258.05	0.0157711	24	2.0639	0.987547	181	3.43333	4.65341	683.159	6.62673	11.902	2.20099	3.72648e-05	66231.6	521.054	1250.79	220491	1.60456	14.3907	2.14479	0.130906
	35 to 59	0.002985														28	-1.09091	3.49046	127.71	2.52986	3.14464	3.18245	0.0854344	11113.9	-532.058	1251.9	40884.7	0.0433974	18.1403	2.10092	0.965863	713	2.16322	10.0739	7386.55	8.37628	71.6641	1.99394	3.35307e-12	354217	1462.17	15530.1	1.15493e+07	0.871834	506.971	1.96466	0.383712
	60 plus	0.00835413														8	4	0	0	n.a.	#DIV/0!	#DIV/0!	#VALUE!	2721.49	1360.74	10.4723	73.3058	#DIV/0!	#DIV/0!	#DIV/0!	#DIV/0!	830	3.57927	8.76653	6910.99	12.8108	69.8907	1.99495	6.51185e-20	325309	311.376	8285.45	6.25332e+06	0.180529	66.0365	1.99656	0.85729
	Total	0.00481654														77	0.285266	1.82313	200.951	1.65013	18.6013	2.10092	0.116256	24403.4	-451.624	679.448	50077.3	2.53015	20.479	2.08596	0.019907	2431	2.91649	8.67374	22112.5	24.7294	405.243	1.96584	5.94574e-83	1.20524e+06	1205.81	12117.5	3.17208e+07	1.70246	819.819	1.96286	0.0890477

## Sheet: Outpatient
Total numbers		Overall														AOM														CAP
		NO INSURED WITH SERVICE USE		Contacts						Costs						NO INSURED WITH SERVICE USE		Contacts						Costs						NO INSURED WITH SERVICE USE		Contacts						Costs
				Sum		Mean		SD		Sum		Mean		SD				Sum		Mean		SD		Sum		Mean		SD				Sum		Mean		SD		Sum		Mean		SD
Year	Age group	Flu	Control	Flu	Control	Flu	Control	Flu	Control	Flu	Control	Flu	Control	Flu	Control	Flu	Control	Flu	Control	Flu	Control	Flu	Control	Flu	Control	Flu	Control	Flu	Control	Flu	Control	Flu	Control	Flu	Control	Flu	Control	Flu	Control	Flu	Control	Flu	Control
2012	0 to 1	476	443	1707	1224	3.58613	2.57143	2.01649	1.82646	116787	87281.7	245.352	183.365	310.357	134.516	132	125	571	343	4.32576	2.59848	2.24967	1.71148	39569.3	25134.3	299.768	190.412	421.002	140.041	61	59	260	172	4.2623	2.81967	2.51596	1.58649	21520.4	11952.6	352.794	195.944	596.475	116.855
	2 to 5	1534	1444	5725	4543	3.73207	2.96154	2.30924	2.09817	321375	264253	209.501	172.264	221.056	253.623	494	469	2279	1522	4.61336	3.08097	2.61264	2.15653	128979	89951.2	261.092	182.088	280.681	290.41	158	154	732	512	4.63291	3.24051	2.6454	2.02981	43665.9	30190.5	276.366	191.079	338.993	151.166
	6 to 9	1101	947	3843	2939	3.4873	2.66697	2.20299	2.26909	208163	177006	188.896	160.622	252.713	271.618	168	147	738	471	4.39286	2.80357	2.42007	2.31439	36579	34511.5	217.732	205.426	205.079	409.673	91	84	411	253	4.51648	2.78022	2.81015	1.98215	18150.3	18430.2	199.453	202.53	146.959	428.955
	10 to 17	2032	1601	7430	4895	3.6565	2.40896	2.61102	2.39657	416881	281067	205.158	138.32	386.176	270.317	154	123	629	384	4.08442	2.49351	2.46797	2.66727	29358.3	23675.9	190.638	153.74	196.014	334.956	120	97	520	322	4.33333	2.68333	3.20014	3.13018	29019.6	18361.8	241.83	153.015	317.191	295.215
	18 to 34	6600	5146	27215	19301	4.12286	2.92395	3.05806	2.97906	1.38495e+06	1.03008e+06	209.809	156.048	286.657	278.659	239	199	1298	831	5.43096	3.47699	3.49586	3.08808	66618.3	41917.3	278.738	175.386	334.205	240.532	209	163	1042	620	4.98565	2.96651	3.34187	3.00542	54308.6	34627.2	259.85	165.68	343.292	265.062
	35 to 59	9477	7552	44392	32563	4.68369	3.43564	3.5685	3.40512	2.63133e+06	1.99012e+06	277.625	209.972	390.772	440.594	299	251	1918	1161	6.41472	3.88294	4.12822	3.64945	118728	62347.5	397.085	208.52	440.653	311.777	412	335	2246	1426	5.45146	3.46117	3.66147	3.19229	126467	87355.2	306.959	212.027	390.475	317.441
	60 plus	2477	2293	14819	11886	5.97781	4.79468	4.04713	3.60547	948987	790868	382.811	319.027	553.933	717.283	94	89	733	499	7.79787	5.30851	4.17514	3.48584	47139	31772	501.479	338.001	438.884	327.401	226	208	1571	1211	6.9207	5.3348	4.23459	3.89495	116208	110324	511.93	486.011	1256.85	1598.48
	Total	23697	19426	105131	77351	4.43553	3.26348	2.91632	2.72815	6.02848e+06	4.62067e+06	254.345	194.948	358.549	380.889	1580	1403	8166	5211	5.16835	3.2981	3.17422	2.80449	466972	309310	295.552	195.766	345.376	303.839	1277	1100	6782	4516	5.30673	3.53365	3.25076	2.79688	409340	311242	320.297	243.538	590.751	658.335
2013	0 to 1	745	714	2957	2249	3.96381	3.01475	2.31714	1.99961	187171	160151	250.9	214.68	208.302	182.104	208	205	1037	683	4.98558	3.28365	2.62739	2.03385	64831.4	46343.4	311.689	222.805	304.991	131.304	100	98	485	319	4.80198	3.15842	2.69822	1.92734	27417	23196.9	271.456	229.673	136.376	136.269
	2 to 5	3470	3308	13685	10857	3.9438	3.12882	2.19725	2.12911	789751	611229	227.594	176.147	466.433	168.188	1183	1135	5528	3941	4.67287	3.33136	2.37343	2.201	304313	214324	257.239	181.17	226.106	155.043	406	392	1902	1360	4.68473	3.34975	2.68955	2.07533	103775	78054.1	255.603	192.251	199.001	166.989
	6 to 9	2913	2537	10364	7756	3.55784	2.66255	2.30552	2.17371	555959	451761	190.854	155.084	260.765	261.824	460	410	2134	1283	4.63913	2.78913	2.81534	2.14331	104859	74960.1	227.954	162.957	238.351	312.591	165	146	690	426	4.18182	2.58182	2.93065	1.9633	39016.6	22603.3	236.464	136.99	266.505	187.894
	10 to 17	4720	3861	17188	12188	3.63998	2.58111	2.501	2.38035	954151	722874	202.065	153.086	353.494	284.823	333	274	1516	857	4.55255	2.57357	2.74209	2.12518	88581.2	54055.1	266.01	162.328	352.195	281.726	178	144	730	440	4.10112	2.47191	2.73519	2.3269	39205.2	24746.9	220.254	139.028	283.192	272.659
	18 to 34	11817	9622	53221	38613	4.503	3.26703	3.28714	3.10309	2.67901e+06	2.00777e+06	226.669	169.877	345.695	308.9	409	346	2382	1553	5.82396	3.79707	3.81603	3.59062	123913	84171.8	302.966	205.799	589.144	326.985	287	233	1560	1011	5.43554	3.52265	3.83787	3.33009	75533.5	57914.9	263.183	201.794	290.608	343.121
	35 to 59	20868	17595	102314	80404	4.90268	3.8528	3.53816	3.46702	5.75687e+06	4.74182e+06	275.857	227.218	439.401	407.175	600	508	3700	2291	6.16667	3.81833	3.87133	3.18154	213892	135300	356.487	225.5	729.966	311.92	887	753	5508	3677	6.2097	4.14543	4.21502	3.55197	305454	222203	344.368	250.51	480.676	428.486
	60 plus	4246	3977	27622	22851	6.50389	5.3805	4.24258	3.98138	1.73702e+06	1.44284e+06	409	339.731	583.578	651.857	128	123	1032	749	8.0625	5.85156	4.99567	3.68673	61074.7	42043.5	477.146	328.465	432.888	316.71	363	341	2729	1956	7.51791	5.38843	4.49021	3.91422	198158	122262	545.89	336.809	895.922	376.004
	Total	48779	41614	227351	174918	4.66017	3.58541	3.00216	2.8391	1.26599e+07	1.01384e+07	259.499	207.815	397.68	358.021	3321	3001	17329	11357	5.21801	3.41975	3.43277	2.79535	961464	651198	289.511	196.085	445.987	273.308	2386	2107	13604	9189	5.6992	3.8496	3.44843	2.83644	788560	550980	330.356	230.825	435.497	292.48
2014	0 to 1	471	444	1698	1229	3.6051	2.60934	2.0476	1.95596	113844	89130.8	241.707	189.237	148.156	231.434	147	140	618	407	4.20408	2.76871	2.242	2.21164	40437	30746.9	275.081	209.162	163.833	371.233	51	48	214	142	4.19608	2.78431	2.1356	2.03287	14544.8	10394	285.192	203.804	138.541	119.362
	2 to 5	1320	1232	4935	3810	3.73864	2.88636	2.286	2.08154	285462	228715	216.259	173.269	248.245	197.181	445	419	2045	1356	4.59551	3.04719	2.72674	2.17687	113233	82425.8	254.456	185.226	204.135	227.397	162	153	701	530	4.32716	3.2716	2.81264	2.4823	40356.3	29724.1	249.113	183.482	221.253	161.408
	6 to 9	845	695	2841	1958	3.36213	2.31716	2.06735	1.97586	169839	125617	200.993	148.659	365.729	272.217	150	125	632	371	4.21333	2.47333	2.09694	2.02235	40868	21381.8	272.453	142.545	671.286	189.46	68	55	252	154	3.70588	2.26471	2.10939	1.84971	11365.9	9482.49	167.146	139.448	143.406	202.942
	10 to 17	1651	1307	6118	3984	3.70563	2.41308	2.67026	2.37618	341878	241488	207.073	146.268	308.033	277.817	122	102	587	324	4.81148	2.65574	2.96071	2.90844	34326.8	19450.7	281.367	159.432	412.252	229.054	87	75	390	224	4.48276	2.57471	2.78226	2.29576	23172.3	14205.6	266.348	163.283	320.572	242.938
	18 to 34	6639	5253	28931	20087	4.35773	3.02561	3.20476	3.03534	1.45742e+06	1.10887e+06	219.523	167.023	293.844	329.839	269	221	1474	882	5.47955	3.27881	3.97714	2.94229	68937.3	41592	256.272	154.617	277.457	223.156	162	131	893	487	5.51235	3.00617	3.68519	2.86008	45301.1	29154.1	279.637	179.963	322.604	282.332
	35 to 59	9184	7591	44566	33378	4.85257	3.63436	3.57439	3.44095	2.59895e+06	2.12628e+06	282.987	231.52	446.119	595.482	316	264	1965	1244	6.21835	3.93671	4.69783	3.85891	123044	73887.6	389.378	233.821	493.071	366.502	413	343	2382	1623	5.76755	3.92978	3.96761	3.8783	130898	115950	316.944	280.752	381.061	886.697
	60 plus	2490	2337	15555	12922	6.24448	5.18747	4.16314	3.83994	1.04384e+06	890489	419.044	357.483	739.883	729.389	112	106	811	607	7.24107	5.41964	4.7803	3.85932	70786.2	37812.9	632.02	337.615	1572.85	514.871	223	215	1502	1216	6.70536	5.42857	4.47241	3.76249	118638	81926.5	529.635	365.743	1146.54	512.451
	Total	22600	18859	104644	77368	4.63006	3.42321	2.95686	2.76476	6.01122e+06	4.81059e+06	265.972	212.849	404.442	420.735	1561	1377	8132	5191	5.20948	3.32543	3.51249	2.94283	491632	307298	314.947	196.86	705.394	322.291	1166	1020	6334	4376	5.42759	3.74979	3.25109	2.8376	384276	290837	329.286	249.218	500.758	425.785
Total		95076	79899	437126	329637	4.59702	3.46662	2.95866	2.77772	2.46996e+07	1.95697e+07	259.753	205.804	387.419	387.416	6462	5781	33627	21759	5.20381	3.36722	3.37625	2.84836	1.92007e+06	1.26781e+06	297.132	196.194	521.462	300.492	4829	4227	26720	18081	5.5298	3.74193	3.31807	2.82371	1.58218e+06	1.15306e+06	327.437	238.63	512.966	483.13
All years	0 to 1	1692	1601	6362	4702	3.75783	2.77732	2.13136	1.92874	417802	336564	246.782	198.797	232.136	186.921	487	470	2226	1433	4.57084	2.94251	2.37983	1.99642	144838	102225	297.408	209.907	314.697	241.292	212	205	959	633	4.50235	2.97183	2.46111	1.85869	63482.2	45543.5	298.039	213.819	362.203	124.461
	2 to 5	6324	5984	24345	19210	3.84962	3.03763	2.26468	2.10303	1.39659e+06	1.1042e+06	220.839	174.604	330.682	209.358	2122	2023	9852	6819	4.64279	3.21348	2.57515	2.17821	546526	386701	257.552	182.234	239.149	231.002	726	699	3335	2402	4.59366	3.30854	2.71679	2.20522	187797	137969	258.674	190.039	260.429	159.988
	6 to 9	4859	4179	17048	12653	3.50782	2.6035	2.19412	2.14304	933962	754384	192.173	155.223	297.557	268.595	778	682	3504	2125	4.50386	2.73136	2.46171	2.16334	182306	130853	234.326	168.192	427.977	316.986	324	285	1353	833	4.17593	2.57099	2.64166	1.93261	68532.8	50516.1	211.521	155.914	194.24	294.67
	10 to 17	8403	6769	30736	21067	3.65687	2.50648	2.59504	2.38438	1.71291e+06	1.24543e+06	203.797	148.177	350.701	277.716	609	499	2732	1565	4.48604	2.56979	2.73104	2.58778	152266	97181.8	250.027	159.576	332.873	285.208	385	316	1640	986	4.25974	2.56104	2.91337	2.61298	91397.1	57314.3	237.395	148.868	307.448	271.117
	18 to 34	25056	20021	109367	78001	4.36438	3.11269	3.18473	3.03959	5.52137e+06	4.14671e+06	220.335	165.478	309.85	306.52	917	766	5154	3266	5.6205	3.56161	3.76832	3.219	259469	167681	282.954	182.858	422.598	267.44	658	527	3495	2118	5.31155	3.21884	3.62757	3.07149	175143	121696	266.175	184.949	319.571	298.72
	35 to 59	39529	32738	191272	146345	4.83853	3.70203	3.56038	3.43779	1.09871e+07	8.85822e+06	277.938	224.083	426.145	488.028	1215	1023	7583	4696	6.24115	3.86502	4.24653	3.57453	455664	271535	375.032	223.486	568.666	331.07	1712	1431	10136	6726	5.92056	3.92874	3.95452	3.55192	562819	425508	328.749	248.545	419.813	597.383
	60 plus	9213	8607	57996	47659	6.29229	5.17077	4.15173	3.81208	3.72985e+06	3.12419e+06	404.671	338.96	631.092	700.338	334	318	2576	1855	7.71257	5.55389	4.66332	3.68046	179000	111628	535.928	334.217	975.343	396.9	812	764	5802	4383	7.12776	5.38452	4.40061	3.85781	433005	314513	531.947	386.379	1110.09	993.166
	Total	95076	79899	437126	329637	4.59702	3.46662	2.95866	2.77772	2.46996e+07	1.95697e+07	259.753	205.804	387.419	387.416	6462	5781	33627	21759	5.20381	3.36722	3.37625	2.84836	1.92007e+06	1.26781e+06	297.132	196.194	521.462	300.492	4829	4227	26720	18081	5.5298	3.74193	3.31807	2.82371	1.58218e+06	1.15306e+06	327.437	238.63	512.966	483.13
Percentage & Group comparison				Overall																AOM																CAP
		PERCENT INSURED WITH SERVICE USE		Contacts								Costs								Contact								Costs								LOS								Costs
				delta			Testing influenza vs. Control					delta			Testing influenza vs. Control					delta			Testing influenza vs. Control					delta			Testing influenza vs. Control					delta			Testing influenza vs. Control					delta			Testing influenza vs. Control
Year	Age group	Flu	Control	Sum	Mean	SD	s2p	test stat	DF	T-value	p-Value	Sum	Mean	SD	s2p	test stat	DF	T-value	t-test	Sum	Mean	SD	s2p	test stat	DF	T-value	p-Value	Sum	Mean	SD	s2p	test stat	DF	T-value	t-test	Sum	Mean	SD	s2p	test stat	DF	T-value	t-test	Sum	Mean	SD	s2p	test stat	DF
2012	0 to 1	1	0.930672	483	1.01471	2.7207	958.715	11.0983	458.946	1.96516	1.64859e-25	29505.8	61.987	338.254	147484	63.4087	469.118	1.96503	3.43351e-232	228	1.72727	2.82669	295.539	9.85249	128.254	1.97867	2.18135e-17	14435	109.356	443.683	55219.4	52.6765	130.231	1.97838	1.43715e-89	88	1.44262	2.97439	151.737	5.52673	59.4032	2.001	7.76866e-07	9567.85	156.85	607.813	35845.9	45.7406	59.9211
	2 to 5	1	0.94133	1182	0.770535	3.12008	3541.09	14.1665	1489.59	1.96156	7.8256e-43	57122.6	37.2377	336.438	339001	65.8539	1479.21	1.96157	0	757	1.53239	3.3877	1289.08	15.4113	482.237	1.9649	7.37583e-44	39028.2	79.0044	403.881	138517	72.5028	479.427	1.96493	2.18872e-260	220	1.39241	3.33441	416.33	8.04931	155.469	1.97539	2.04091e-13	13475.4	85.2871	371.17	53296.4	48.2294	156.308
	6 to 9	0.999093	0.859347	904	0.820327	3.16258	2424.34	12.3711	1009.26	1.96232	7.85934e-33	31157.6	28.2736	370.999	278110	39.3468	1006.12	1.96232	9.30873e-206	267	1.58929	3.3486	405.23	9.153	155.565	1.97539	3.05325e-16	2067.55	12.3068	458.136	34439.2	6.14758	149.378	1.97601	6.87025e-09	158	1.73626	3.43888	253.865	7.43885	87.418	1.98761	6.73834e-11	-279.997	-3.07689	453.431	13432.1	1.1868	83.6359
	10 to 17	1	0.787894	2535	1.24754	3.54415	5304.05	23.653	1782.83	1.9613	8.55381e-108	135814	66.8377	471.384	784442	111.568	1840.86	1.96125	0	245	1.59091	3.6339	378.782	8.19241	132.939	1.9781	1.9397e-13	5682.33	36.8983	388.094	30138.7	18.4583	127.55	1.97882	9.22274e-38	198	1.65	4.47649	382.214	6.79653	105.322	1.98282	6.69969e-10	10657.8	88.815	433.315	37877.5	37.2439	105.878
	18 to 34	0.999849	0.779579	7914	1.19891	4.26926	20181.4	37.1364	5712.72	1.96038	1.33423e-270	354874	53.7607	399.779	1.89177e+06	172.098	5714.19	1.96038	0	467	1.95397	4.66447	833.418	11.2541	216.81	1.97101	2.01111e-23	24701	103.352	411.763	79650.1	64.0092	220.886	1.97081	3.43568e-144	422	2.01914	4.49451	696.424	10.8821	181.73	1.97316	1.53815e-21	19681.4	94.1694	433.713	71520.8	52.0862	185.215
	35 to 59	0.999894	0.796793	11829	1.24805	4.93244	33816.6	43.3875	8341.91	1.96025	0	641216	67.6531	588.919	3.70315e+06	214.394	8192.24	1.96025	0	757	2.53177	5.51005	1231.87	15.0375	272.752	1.96872	1.30927e-37	56380.9	188.565	539.797	131457	114.421	278.056	1.96853	7.47656e-236	820	1.99029	4.85768	1506.3	14.6661	369.808	1.96641	1.0794e-38	39111.9	94.9318	503.229	160628	68.9554	372.496
	60 plus	0.999193	0.92497	2933	1.18314	5.42021	10022.4	20.8947	2387.53	1.96096	3.57104e-89	158119	63.7833	906.276	1.37188e+06	87.0852	2354.23	1.96097	0	234	2.48936	5.43902	389.983	8.6105	90.8121	1.98667	2.22234e-13	15367	163.479	547.55	40975.4	56.5821	91.0842	1.98638	1.03743e-72	360	1.5859	5.75346	954.649	8.19363	216.004	1.97101	2.21892e-14	5883.7	25.9194	2033.43	283558	7.12159	213.185
	Total	0.999789	0.819593	27780	1.17205	3.99346	69106.4	72.2026	21280.2	1.96008	0	1.40781e+06	59.3962	523.1	8.49634e+06	318.682	21019.1	1.96008	0	2955	1.87025	4.23566	5013.41	29.5421	1490.94	1.96156	2.29583e-151	157662	99.7861	460.003	545491	151.268	1491.32	1.96156	0	2266	1.77308	4.28836	4149.27	24.8568	1187.6	1.96196	3.83698e-110	98098	76.759	884.529	754103	74.5165	1165.19
2013	0 to 1	0.99866	0.957105	708	0.949062	3.06065	1724.93	12.3444	730.119	1.96322	6.25838e-32	27019.7	36.2195	276.679	155065	49.5346	729.92	1.96322	1.67083e-235	354	1.70192	3.32261	544.879	11.3328	205.855	1.9716	1.9759e-23	18488	88.8847	332.055	63198.3	61.237	206.519	1.97155	3.69127e-134	166	1.64356	3.31588	268.078	7.60967	98.306	1.98447	1.70953e-11	4220.1	41.7832	192.79	13568.7	25.1767	97.9805
	2 to 5	1	0.953314	2828	0.814986	3.05958	7623.31	22.8077	3386.68	1.96066	3.12793e-107	178521	51.4471	495.83	1.61814e+06	119.528	3448.72	1.96065	0	1587	1.3415	3.23691	2806.47	21.3571	1158.82	1.96201	1.36521e-85	89989.9	76.0692	274.158	267334	132.877	1165.77	1.962	0	542	1.33498	3.39716	1090.29	12.2281	399.543	1.96593	2.01757e-29	25720.8	63.3518	259.782	80677.2	66.1877	398.975
	6 to 9	1	0.870923	2608	0.895297	3.16867	6714.68	22.0523	2709.11	1.96084	2.96145e-99	104198	35.7701	369.527	759471	81.4811	2697.43	1.96084	0	851	1.85	3.53835	1293.25	17.3666	437.906	1.96541	9.38744e-52	29898.7	64.9972	393.096	109550	57.4372	424.795	1.96557	3.85221e-202	264	1.6	3.5275	481.547	9.05695	157.074	1.97519	5.01552e-16	16413.3	99.4744	326.082	43795.1	58.3919	156.618
	10 to 17	0.999576	0.817662	5000	1.05887	3.45269	11803.3	31.2737	4224.94	1.96053	2.63712e-193	231277	48.9786	453.963	1.66827e+06	127.03	4295.98	1.96052	0	659	1.97898	3.46922	911.333	15.6498	304.254	1.9678	6.69283e-41	34526.1	103.682	451.011	117056	71.7899	303.323	1.96782	2.92271e-192	290	1.62921	3.59106	485.168	9.1759	159.134	1.975	2.2558e-16	14458.3	81.2265	393.116	50246.8	43.5143	157.059
	18 to 34	0.999831	0.814113	14608	1.23598	4.52044	38842.2	50.4304	10557.4	1.96019	0	671236	56.7929	463.6	4.08487e+06	229.277	10616.8	1.96019	0	829	2.02689	5.23971	1558.58	14.4382	373.154	1.96634	7.53212e-38	39741.1	97.1665	673.802	240521	62.9111	389.037	1.96608	5.5964e-206	549	1.91289	5.08121	1099.12	11.5008	257.196	1.96924	5.71641e-25	17618.5	61.3886	449.65	83267.6	38.9411	249.325
	35 to 59	0.999952	0.843117	21910	1.04988	4.95366	73832.3	54.8337	18986.4	1.96009	0	1.01505e+06	48.639	599.053	9.16916e+06	231.358	19076.4	1.96009	0	1409	2.34833	5.01093	2320.39	20.8257	554.363	1.96426	1.40442e-71	78591.8	130.986	793.816	437393	96.8113	580.319	1.96406	0	1831	2.06426	5.51207	3736.14	21.2134	819.487	1.96286	6.16997e-80	83251.6	93.8575	643.933	426076	89.0475	815.723
	60 plus	0.999765	0.936426	4771	1.12338	5.81815	18011.7	25.1177	4110.24	1.96054	1.2117e-129	294189	69.2699	874.918	2.47761e+06	126.186	4087.06	1.96054	0	283	2.21094	6.20876	636.256	8.41677	125.145	1.97912	7.59175e-14	19031.2	148.681	536.375	55132	60.9184	125.165	1.97912	8.39099e-95	773	2.12948	5.95677	1627.35	13.7893	351.82	1.96675	7.22032e-35	75896.5	209.081	971.625	324506	110.646	358.339
	Total	0.999857	0.852991	52433	1.07476	4.132	146441	94.3455	44827.7	1.96002	0	2.52149e+06	51.6847	535.097	1.93982e+07	399.278	45002.9	1.96002	0	5972	1.79825	4.42695	11398.1	40.5654	3176.59	1.96071	2.9519e-290	310267	93.4257	523.069	1.48081e+06	196.799	3219.19	1.9607	0	4415	1.8496	4.46509	8225.83	35.0075	2255.39	1.96102	8.31002e-215	237579	99.5305	524.597	1.0388e+06	175.581	2282.76
2014	0 to 1	1	0.942675	469	0.995754	2.83168	963.32	10.6434	456.32	1.96518	8.87678e-24	24713.1	52.4694	274.795	69745.8	57.3923	450.207	1.96525	3.7868e-209	211	1.43537	3.14927	328.41	8.14593	142.376	1.97681	1.75584e-13	9690.11	65.9191	405.777	24100.7	33.9673	140.051	1.97705	1.78381e-69	72	1.41176	2.94845	107.765	4.86451	48.4821	2.01063	1.27685e-05	4150.79	81.388	182.869	6984.89	35.68	48.6313
	2 to 5	1	0.933333	1125	0.852273	3.0917	3016.24	14.5706	1276.09	1.96182	1.3348e-44	56747.2	42.9903	317.027	327531	72.8633	1282.04	1.96182	0	689	1.54831	3.48911	1211.73	14.5506	433.125	1.96546	2.47792e-39	30807.1	69.2295	305.582	90746.1	69.1796	428.834	1.96552	1.82887e-234	171	1.05556	3.75136	454.04	5.75972	156.804	1.97529	4.35598e-08	10632.2	65.6309	273.871	35700	42.1829	157.636
	6 to 9	1	0.822485	883	1.04497	2.85971	1745.73	14.368	757.812	1.9631	1.42916e-41	44222.1	52.3338	455.916	308798	57.6353	776.456	1.96303	1.25231e-282	261	1.74	2.91325	313.362	10.0195	134.678	1.97783	5.59274e-18	19486.1	129.908	697.51	100108	53.0747	146.424	1.97635	2.46597e-97	98	1.44118	2.80552	142.154	5.66798	59.9645	2.001	4.56586e-07	1883.41	27.6972	248.497	9698.77	11.5018	57.1925
	10 to 17	1	0.791641	2134	1.29255	3.57442	4406.97	22.0526	1457.96	1.96159	3.13773e-93	100389	60.8053	414.809	508376	96.2458	1455.68	1.9616	0	263	2.15574	4.15028	359.569	9.38322	109.394	1.98197	1.09242e-15	14876	121.935	471.611	49986.7	51.4134	114.866	1.98099	1.04048e-80	166	1.90805	3.60714	240.336	7.62669	80.2569	1.99006	4.33916e-11	8966.72	103.066	402.225	27681.5	39.1687	80.7635
	18 to 34	1	0.791234	8844	1.33213	4.41404	21274.5	40.9055	5821.68	1.96037	0	348548	52.5	441.744	1.95068e+06	160.459	5712.05	1.96038	0	592	2.20074	4.94719	1067.2	13.1289	246.497	1.96965	3.38409e-30	27345.2	101.655	356.063	74459.1	71.152	244.5	1.96973	3.56315e-165	406	2.50617	4.66483	594.593	11.8696	146.125	1.97635	3.59076e-23	16147.1	99.6733	428.701	52065.4	48.9478	144.266
	35 to 59	1	0.826546	11188	1.21821	4.96149	32825.2	41.9699	8265.99	1.96025	0	472667	51.4664	744.057	4.09698e+06	144.406	8031.52	1.96026	0	721	2.28165	6.07954	1481.57	13.2879	289.432	1.96821	9.02097e-32	49156	155.557	614.364	155484	90.59	292.016	1.96812	8.66796e-216	759	1.83777	5.54825	1636.42	12.7079	371.338	1.96638	5.77048e-31	14947.3	36.1921	965.111	157399	19.324	349.906
	60 plus	0.999599	0.938177	2633	1.05701	5.66365	10363.9	18.3583	2413.83	1.96095	1.44772e-70	153348	61.5609	1038.96	1.84192e+06	78.8694	2408.74	1.96095	0	204	1.82143	6.14375	532.489	6.47666	108.472	1.98217	2.85374e-09	32973.3	294.405	1654.98	174837	67.7184	110.359	1.98177	1.65193e-91	286	1.27679	5.84455	994.723	6.58841	218.542	1.97091	3.28729e-10	36711.8	163.892	1255.85	254783	59.7457	220.585
	Total	0.999956	0.834432	27276	1.20685	4.04808	66823.3	72.4555	20516.6	1.96008	0	1.20063e+06	53.1231	583.602	9.14017e+06	264.937	20322.7	1.96008	0	2941	1.88405	4.58234	5480.87	28.4442	1472.73	1.96158	3.40398e-142	184334	118.087	775.533	1.10057e+06	142.58	1521.08	1.96152	0	1958	1.67781	4.31527	3788.85	22.4805	1092.16	1.96214	2.76319e-92	93439.3	80.068	657.307	583582	87.0045	1094.07
Total		0.999863	0.840255	107489	1.1304	4.05825	281295	139.265	86649	1.95999	0	5.12993e+06	53.9487	547.891	3.6834e+07	571.097	86179.9	1.95999	0	11868	1.83658	4.41726	21815.3	57.6418	6140.45	1.96035	0	652263	100.938	601.846	3.36931e+06	277.115	6261.3	1.96034	0	8639	1.78787	4.35694	16020.9	48.5676	4535.48	1.96049	0	429117	88.8072	704.662	2.47683e+06	189.113	4504.99
All years	0 to 1	0.999409	0.945659	1660	0.980508	2.8745	3605.06	19.7514	1647.53	1.96141	4.2064e-78	81238.6	47.985	298.038	392632	95.221	1652.78	1.9614	0	793	1.62834	3.10633	1157.58	17.0374	478.683	1.96494	3.2869e-51	42613.1	87.5013	396.556	153061	81.2575	479.422	1.96493	2.55842e-282	326	1.53052	3.08412	520.209	10.6441	208.348	1.97143	2.11578e-21	17938.7	84.2195	382.991	76486.1	55.3449	210.215
	2 to 5	1	0.946237	5135	0.811986	3.09055	14320.6	30.4829	6156.19	1.96035	3.33826e-190	292391	46.2352	391.384	2.091e+06	156.504	6217.86	1.96035	0	3033	1.42931	3.37283	5462.95	29.8665	2077.39	1.96111	2.26543e-163	159825	75.3182	332.497	507348	158.123	2070.85	1.96111	0	933	1.28512	3.49913	1970.75	15.4745	713.782	1.9633	8.72528e-47	49828.4	68.6341	305.646	188890	89.5364	717.188
	6 to 9	0.999794	0.859877	4395	0.904321	3.06705	10660	29.1206	4474.98	1.96049	7.08106e-171	179578	36.9502	400.853	1.44566e+06	104.298	4501.56	1.96049	0	1379	1.77249	3.2772	1913.76	22.2674	728.876	1.96323	3.54967e-84	51452.4	66.1342	532.583	332686	65.6473	737.009	1.96319	0	520	1.60494	3.27313	854.161	13.133	307.049	1.96772	1.43059e-31	18016.7	55.6071	352.93	62877.4	43.509	293.81
	10 to 17	0.999762	0.805354	9669	1.15039	3.52413	21804.6	44.7424	7478.11	1.96028	0	467481	55.6193	447.345	2.94671e+06	193.334	7598.96	1.96028	0	1167	1.91626	3.76234	1661.64	19.4864	545.053	1.96433	1.43215e-64	55084.5	90.4507	438.347	202515	85.5386	550.535	1.96429	0	654	1.6987	3.91349	1119.91	13.4987	346.439	1.96684	1.18767e-33	34082.8	88.5268	409.914	118182	68.782	347.019
	18 to 34	0.99988	0.798954	31366	1.25169	4.40245	79794.7	74.9467	22094.8	1.96007	0	1.37466e+06	54.8568	435.846	7.76344e+06	329.744	22008	1.96007	0	1888	2.05889	4.95603	3453.25	22.5832	838.804	1.9628	1.40982e-88	91787.3	100.095	500.113	387221	111.218	860.929	1.96273	0	1377	2.09271	4.75324	2384.68	19.6507	587.849	1.96401	1.91336e-66	53447	81.2265	437.446	210091	79.1747	581.446
	35 to 59	0.999949	0.82816	44927	1.1365	4.94922	140736	81.3699	35615.5	1.96003	0	2.12893e+06	53.8547	647.897	1.68449e+07	336.017	35069	1.96003	0	2887	2.37613	5.5507	5156.92	28.422	1118.02	1.96209	3.51214e-134	184129	151.546	658.019	690512	170.323	1151.89	1.96203	0	3410	1.99182	5.31548	6767.8	28.7734	1560.4	1.96149	2.07888e-146	137311	80.2049	730.143	718571	98.5259	1502.08
	60 plus	0.999566	0.933818	10337	1.12151	5.63638	38247.5	37.5187	8914.24	1.96023	3.57434e-286	605656	65.7108	942.736	5.81396e+06	169.739	8857.35	1.96023	0	721	2.15868	5.94074	1554.68	13.5087	326.483	1.96727	2.49059e-33	67371.5	201.711	1053.01	324983	98.7984	330.528	1.96718	3.58347e-247	1419	1.74324	5.85218	3570.77	17.0375	788.693	1.96298	1.18196e-55	118492	145.568	1489.52	900766	89.135	788.207
	Total	0.999863	0.840255	107489	1.1304	4.05825	281295	139.265	86649	1.95999	0	5.12993e+06	53.9487	547.891	3.6834e+07	571.097	86179.9	1.95999	0	11868	1.83658	4.41726	21815.3	57.6418	6140.45	1.96035	0	652263	100.938	601.846	3.36931e+06	277.115	6261.3	1.96034	0	8639	1.78787	4.35694	16020.9	48.5676	4535.48	1.96049	0	429117	88.8072	704.662	2.47683e+06	189.113	4504.99
Time comparison
Year	Age group						s2p	test stat	DF	T-value	p-Value
2012 vs. 2013	0 to 1				0.0656442		1313.2	0.657896	565.365	1.96417	0.510873
	2 to 5				-0.044451		3686.97	0.728652	1417.63	1.96164	0.466335
	6 to 9				-0.0749703		2858.16	1.092	1086.28	1.96215	0.275077
	10 to 17				0.188666		8983.17	4.12823	3017.34	1.96075	3.7548e-05
	18 to 34				-0.0370667		33785.6	1.2722	9570.27	1.96021	0.203334
	35 to 59				0.198166		58344.2	7.81446	14118.3	1.96013	5.90836e-15
	60 plus				0.0597572		15895.6	1.07894	3489.52	1.96064	0.280688
	Total				0.0972979		110937	6.52201	33475.7	1.96003	7.03584e-11
2013 vs.2014	0 to 1				-0.0466921		2165.01	0.458722	548.96	1.9643	0.646616
	2 to 5				-0.0372871		8650.32	0.602499	1352.41	1.96172	0.546943
	6 to 9				-0.149673		8261.44	2.24279	1094.68	1.96213	0.0251099
	10 to 17				-0.233677		17261.1	4.80454	2549.25	1.9609	1.64108e-06
	18 to 34				-0.0961524		66031.8	3.38148	10443.5	1.96019	0.000723614
	35 to 59				-0.168323		108531	6.50503	13398.9	1.96014	8.04345e-11
	60 plus				0.066376		27754.6	1.14331	3151.96	1.96072	0.252997
	Total				-0.132094		216651	8.76321	32807.9	1.96004	1.98708e-18
2012 vs. 2014	0 to 1				0.0189522		1312.77	0.175433	474.515	1.96498	0.860814
	2 to 5				-0.0817382		3686.32	1.11357	1151.35	1.96203	0.265696
	6 to 9				-0.224644		2857.22	2.7369	893.308	1.96262	0.0063253
	10 to 17				-0.0450106		8982.51	0.811948	2297.65	1.961	0.416906
	18 to 34				-0.133219		33784.9	4.13382	8341.91	1.96025	3.60277e-05
	35 to 59				0.0298425		58343.4	1.01736	11487.8	1.96017	0.309004
	60 plus				0.126133		15894.7	1.99458	2759.4	1.96082	0.0461868
	Total				-0.0347963		110936	2.03572	27519	1.96005	0.0417878
[truncated: 2 more columns]

## Sheet: Pharmaceutical
PHARMA COSTS		NO INSURED WITH SERVICE USE		General Comparison of Influenza vs. Control												AOM														CAP
				Contacts						Costs						NO INSURED WITH SERVICE USE		Contacts						Costs						NO INSURED WITH SERVICE USE		Contacts						Costs
				Sum		Mean		SD		Sum		Mean		SD				Sum		Mean		SD		Sum		Mean		SD				Sum		Mean		SD		Sum		Mean		SD
Year	Age group	Flu	Control	Flu	Control	Flu	Control	Flu	Control	Flu	Control	Flu	Control	Flu	Control	Flu	Control	Flu	Control	Flu	Control	Flu	Control	Flu	Control	Flu	Control	Flu	Control	Flu	Control	Flu	Control	Flu	Control	Flu	Control	Flu	Control	Flu	Control	Flu	Control
2012	0 to 1	416	308	1641	896	3.44748	1.88235	2.82384	2.40588	6899.4	3479.25	14.4945	7.30936	15.3457	13.0823	132	132	705	250	5.34091	1.89394	3.07869	2.44717	3292.52	1071.3	24.9433	8.11588	17.0822	16.0356	61	61	266	125	4.36066	2.04918	3.48345	2.32685	1233.64	557.176	20.2236	9.13403	18.2712	20.4311
	2 to 5	1336	991	5336	3364	3.47849	2.19296	3.12376	2.64426	31511.5	21002.1	20.5421	13.6911	21.4573	19.3633	494	494	2426	1225	4.91093	2.47976	3.60304	2.69448	14323.3	7607.75	28.9946	15.4003	24.4284	18.9193	158	158	796	431	5.03797	2.72785	4.05988	2.59507	5360.25	2499.93	33.9256	15.8224	27.9002	17.7993
	6 to 9	895	508	2707	1348	2.45644	1.22323	2.13985	1.88234	18884.9	9790.28	17.1369	8.88411	19.1006	15.0917	168	168	619	207	3.68452	1.23214	2.57845	1.85386	4721.29	1486.46	28.1029	8.84796	25.2195	13.2504	91	91	321	112	3.52747	1.23077	2.55317	1.77687	2917.79	788.59	32.0637	8.66582	26.2756	14.5279
	10 to 17	1152	477	2571	911	1.26526	0.448327	1.64412	1.02758	25696.5	9586.36	12.6459	4.7177	17.8647	14.0636	154	154	353	97	2.29221	0.62987	2.10795	1.32325	3660.2	1118.22	23.7675	7.26117	25.0502	26.0615	120	120	236	62	1.96667	0.516667	1.80072	1.2568	2812.65	598.714	23.4388	4.98928	25.3972	12.3168
	18 to 34	2993	1574	5199	2447	0.787608	0.370701	1.18515	0.811648	52914.1	23728.8	8.01608	3.59472	14.9251	9.92788	239	239	338	90	1.41423	0.376569	1.45809	0.799445	3754.75	886.388	15.7103	3.70874	21.1266	9.43394	209	209	336	86	1.60766	0.411483	1.76208	0.780201	4286.86	703.578	20.5113	3.3664	26.5148	6.77738
	35 to 59	5062	2587	9655	4405	1.01867	0.46476	1.39648	0.98815	107461	49383.7	11.3379	5.21035	24.5376	18.5275	299	299	557	144	1.86288	0.481605	1.91898	1.0723	6861.82	1592.1	22.9492	5.32477	40.5218	16.8941	412	412	718	189	1.74272	0.458738	1.77213	0.933688	9786.76	1745.77	23.7543	4.2373	39.3245	9.63739
	60 plus	1414	813	2970	1574	1.19806	0.634933	1.65579	1.21907	37219.9	19364.5	15.0141	7.8114	32.1148	21.7768	94	94	165	70	1.75532	0.744681	1.60434	1.35151	1971.78	971.013	20.9764	10.3299	22.9941	21.2429	227	227	337	196	1.48458	0.863436	1.71239	1.48855	4777.5	2133.42	21.0462	9.39832	29.2602	17.8633
	Total	13268	7258	30079	14945	1.26905	0.630538	2.10816	1.71134	280587	136335	11.8381	5.75204	21.5012	16.4216	1580	1580	5163	2083	3.26772	1.31835	2.44758	1.77491	38585.7	14733.2	24.4213	9.32483	26.1019	18.1089	1278	1278	3010	1201	2.35524	0.93975	2.60648	1.71471	31175.5	9027.18	24.3939	7.06352	28.1661	14.9041
2013	0 to 1	661	515	2988	1764	4.00536	2.36461	3.42866	2.70888	12613.7	6751.03	16.9085	9.04964	19.1562	13.7742	208	208	1268	573	6.09615	2.75481	3.81079	2.89802	5841.71	2269.13	28.0852	10.9093	23.2634	16.5775	101	101	546	238	5.40594	2.35644	4.2289	2.60225	2650.41	924.596	26.2417	9.15441	24.6359	13.3598
	2 to 5	3108	2430	13490	8772	3.88761	2.52795	3.05008	2.84158	77022.4	49336.4	22.1966	14.218	22.0607	18.8504	1183	1183	5985	3206	5.05917	2.71006	3.26234	2.91439	35496.6	17718.6	30.0056	14.9777	22.2859	19.1981	406	406	2066	1175	5.08867	2.89409	3.42208	3.11367	13223.9	6568.08	32.5712	16.1775	24.1216	20.8709
	6 to 9	2467	1426	8073	4053	2.77137	1.39135	2.39388	2.05186	51180.1	32567.3	17.5696	11.18	19.5738	93.1931	460	460	1924	697	4.18261	1.51522	2.89341	2.14349	12930.9	4615.42	28.1106	10.0335	23.8196	15.8514	165	165	596	218	3.61212	1.32121	2.98081	1.88378	4420.7	1458.96	26.7921	8.8422	26.1391	15.4697
	10 to 17	2901	1308	6979	2818	1.47798	0.596781	1.83278	1.29476	69245.4	25532	14.6644	5.40703	86.9357	12.0886	333	333	902	230	2.70871	0.690691	2.5898	1.49612	8225.84	1952.1	24.7022	5.86217	23.2947	11.9411	178	178	462	126	2.59551	0.707865	2.29329	1.61352	5656.55	1175.56	31.7783	6.60426	60.5799	15.561
	18 to 34	5763	3087	10302	4868	0.871647	0.411879	1.22168	0.851416	112359	50004.7	9.50664	4.23088	23.8106	11.6097	409	409	720	195	1.76039	0.476773	1.60919	0.857535	8038.9	2114.21	19.655	5.16922	21.2395	14.1859	287	287	500	137	1.74216	0.477352	2.12619	0.814215	6742.36	2062.25	23.4925	7.18555	33.4229	31.8395
	35 to 59	11791	6587	22972	11728	1.10077	0.561982	1.43609	1.10783	262433	133650	12.5753	6.40422	25.686	23.8829	600	600	1068	355	1.78	0.591667	1.73973	1.15491	12573.8	4348.21	20.9564	7.24702	23.8297	25.9934	887	887	1737	525	1.95829	0.591883	2.0599	1.05399	23154.4	6213.19	26.1042	7.00472	34.5035	20.5742
	60 plus	2665	1492	6010	3020	1.41512	0.71109	1.78093	1.37935	74407.4	37811.4	17.52	8.90307	31.0285	28.7577	128	128	244	92	1.90625	0.71875	1.90498	1.32176	3045.1	1091.86	23.7899	8.53017	33.573	20.802	363	363	746	244	2.0551	0.672176	2.2758	1.4142	10217.9	2950.04	28.1486	8.12684	38.637	19.4939
	Total	29356	16845	70814	37023	1.45152	0.758886	2.29518	1.89563	659262	335653	13.5133	6.8801	39.6125	39.4758	3321	3321	12111	5348	3.64679	1.61036	2.65892	1.98355	86152.9	34109.6	25.9419	10.2709	24.7674	18.3103	2387	2387	6653	2663	2.78718	1.11563	2.87058	1.94174	66066.3	21352.7	27.6775	8.9454	36.5325	20.3982
2014	0 to 1	416	296	1645	875	3.49257	1.85775	2.94551	2.41602	7107.17	3527.08	15.0895	7.48849	15.7724	12.3717	147	147	730	267	4.96599	1.81633	3.19978	2.34673	3613.48	1135.7	24.5815	7.72585	19.3113	13.6234	51	51	233	96	4.56863	1.88235	3.37197	2.09425	1198.49	316.52	23.4998	6.20627	19.1805	10.8489
	2 to 5	1132	804	4531	2623	3.43258	1.98712	2.98238	2.46504	26726.9	15920.3	20.2477	12.0608	20.8537	17.3652	445	445	2057	941	4.62247	2.11461	3.26481	2.62316	12732.1	5601.11	28.6116	12.5868	23.5832	17.7361	162	162	736	393	4.54321	2.42593	3.69169	2.88454	5101.37	2503.28	31.4899	15.4523	28.5781	21.2548
	6 to 9	682	339	2000	855	2.36686	1.01183	2.24355	1.60046	13071.3	5987.39	15.469	7.08567	18.8723	13.2913	150	150	477	145	3.18	0.966667	2.66992	1.51244	3182.17	1069.53	21.2145	7.1302	22.3312	12.289	68	68	239	68	3.51471	1	3.56388	1.42473	1978.82	600.96	29.1003	8.83765	35.1133	15.6915
	10 to 17	868	356	1904	674	1.15324	0.408237	1.55197	1.03363	18879.6	7110.62	11.4353	4.30686	16.6567	11.8206	122	122	257	77	2.10656	0.631148	2.31705	1.41539	2751.32	594.35	22.5518	4.87172	25.785	10.5786	87	87	183	39	2.10345	0.448276	2.10776	1.05388	2084.51	341	23.9599	3.91954	26.4481	10.1011
	18 to 34	2908	1555	5093	2395	0.767134	0.360747	1.19782	0.816836	53976.3	26668	8.13019	4.01687	16.5519	18.7872	269	269	382	106	1.42007	0.394052	1.41623	0.906507	4652.37	991.71	17.2951	3.68665	42.3142	8.9821	162	162	257	68	1.58642	0.419753	1.88372	0.846831	3569.19	795.96	22.032	4.91333	30.9053	12.0129
	35 to 59	4573	2511	8588	4173	0.935105	0.454377	1.33448	0.939002	97398.7	47126.2	10.6053	5.13134	22.0953	14.9849	316	316	558	178	1.76582	0.563291	1.8211	1.07753	7164.95	2049.19	22.6739	6.48478	38.3383	14.2647	413	413	635	198	1.53753	0.479419	1.67699	0.976763	8208.84	2057.3	19.8761	4.98136	32.8674	12.9862
	60 plus	1374	848	2896	1706	1.16259	0.684866	1.55503	1.3927	35836	22068.1	14.3862	8.85912	33.661	25.1545	112	112	173	59	1.54464	0.526786	1.45743	0.929592	2082.57	754.56	18.5944	6.73714	19.2711	16.1153	224	224	351	174	1.56696	0.776786	2.19559	2.02101	5004.76	2437.96	22.3427	10.8838	35.1056	31.9113
	Total	11953	6709	26657	13301	1.17946	0.588514	2.09238	1.6489	252996	128408	11.194	5.6815	21.4226	16.8237	1561	1561	4634	1773	2.96861	1.13581	2.41545	1.67015	36179	12196.1	23.1768	7.81304	28.5965	13.6641	1167	1167	2634	1036	2.25707	0.887746	2.76002	1.75673	27146	9052.98	23.2613	7.75748	30.2013	17.9245
Total		54577	30812	127550	65269	1.34137	0.686399	2.1672	1.75508	1.19284e+06	600395	12.5445	6.31403	28.8119	26.527	6462	6462	21908	9204	3.39028	1.42433	2.50964	1.81422	160918	61038.9	24.9021	9.44583	26.5361	16.8316	4832	4832	12297	4900	2.54491	1.01407	2.74783	1.80709	124388	39432.8	25.7425	8.16077	31.8333	17.8839
All years	0 to 1	1493	1119	6274	3535	3.70585	2.08801	3.07711	2.51419	26620.3	13757.4	15.7237	8.12603	16.8446	13.0886	487	487	2703	1090	5.55031	2.23819	3.37831	2.57516	12747.7	4476.12	26.176	9.19122	20.0492	15.4656	213	213	1045	459	4.9061	2.15493	3.71431	2.3503	5082.55	1798.29	23.8617	8.44268	20.8859	15.4231
	2 to 5	5576	4225	23357	14759	3.69339	2.33381	3.05262	2.65475	135261	86258.9	21.3885	13.6399	21.4629	18.5457	2122	2122	10468	5372	4.93308	2.53157	3.38052	2.74681	62552.1	30927.5	29.4779	14.5747	23.4491	18.6286	726	726	3598	1999	4.95592	2.75344	3.73371	2.87227	23685.5	11571.3	32.6247	15.9384	26.9381	20.0348
	6 to 9	4044	2273	12780	6256	2.62963	1.28724	2.2615	1.85426	83136.3	48344.9	17.1062	9.94752	19.1845	55.0435	778	778	3020	1049	3.88175	1.34833	2.71715	1.85462	20834.3	7171.41	26.7793	9.21775	23.8193	13.8787	324	324	1156	398	3.5679	1.2284	3.06078	1.70643	9317.32	2848.51	28.7571	8.7917	29.4766	15.238
	10 to 17	4921	2141	11454	4403	1.36276	0.523855	1.68036	1.12557	113822	42229	13.5421	5.02427	52.1358	12.6971	609	609	1512	404	2.48276	0.663383	2.34658	1.41335	14637.4	3664.67	24.0351	6.01753	24.732	17.6418	385	385	881	227	2.28831	0.58961	2.07721	1.32836	10553.7	2115.27	27.4122	5.49421	40.8838	12.8566
	18 to 34	11664	6216	20594	9710	0.821821	0.387486	1.20164	0.826821	219249	100401	8.74933	4.0066	18.8297	13.9798	917	917	1440	391	1.57034	0.42639	1.4968	0.855616	16446	3992.31	17.9346	4.35367	29.9329	11.1193	658	658	1093	291	1.66109	0.442249	1.92994	0.814204	14598.4	3561.79	22.186	5.41305	30.4153	20.0333
	35 to 59	21426	11685	41215	20306	1.0426	0.513673	1.38964	1.01414	467293	230160	11.8209	5.82226	24.1527	19.4783	1215	1215	2183	677	1.79671	0.557202	1.82807	1.10223	26600.6	7989.51	21.8935	6.57573	35.0223	19.7024	1712	1712	3090	912	1.80491	0.53271	1.84354	0.989401	41150	10016.3	24.0362	5.85062	35.6706	15.1087
	60 plus	5453	3153	11876	6300	1.28849	0.68352	1.66648	1.33271	147463	79243.9	15.9991	8.59758	32.2862	25.3902	334	334	582	221	1.74251	0.661677	1.66603	1.21625	7099.46	2817.43	21.2559	8.43543	25.9952	19.5251	814	814	1434	614	1.76167	0.7543	2.07623	1.66335	20000.2	7521.42	24.5702	9.24008	34.5513	23.9266
	Total	54577	30812	127550	65269	1.34137	0.686399	2.1672	1.75508	1.19284e+06	600395	12.5445	6.31403	28.8119	26.527	6462	6462	21908	9204	3.39028	1.42433	2.50964	1.81422	160918	61038.9	24.9021	9.44583	26.5361	16.8316	4832	4832	12297	4900	2.54491	1.01407	2.74783	1.80709	124388	39432.8	25.7425	8.16077	31.8333	17.8839
PHARMA COSTS																				AOM																CAP
				Contacts								Costs								Contact								Costs								LOS								Costs
		PERCENT INSURED WITH SERVICE USE		delta			Testing influenza vs. Control					delta			Testing influenza vs. Control					delta			Testing influenza vs. Control					delta			Testing influenza vs. Control					delta			Testing influenza vs. Control					delta			Testing influenza vs. Control
Year	Age group			Sum	Mean	SD	s2p	test stat	DF	T-value	p-Value	Sum	Mean	SD	s2p	test stat	DF	T-value	t-test	Sum	Mean	SD	s2p	test stat	DF	T-value	p-Value	Sum	Mean	SD	s2p	test stat	DF	T-value	t-test	Sum	Mean	SD	s2p	test stat	DF	T-value	t-test	Sum	Mean	SD	s2p	test stat	DF
2012	0 to 1	0.87395	0.647059	745	1.56513	3.70976	1172.92	12.9534	353.445	1.96671	1.15481e-31	3420.14	7.18518	20.1653	6374.04	25.505	353.413	1.96671	4.31578e-82	455	3.44697	3.93281	404.532	16.8471	131	1.97824	1.36329e-34	2221.22	16.8274	23.4295	2245.79	33.5949	131	1.97838	6.03428e-66	141	2.31148	4.18911	210.17	7.48954	60	2.0003	3.64866e-10	676.466	11.0896	27.4093	1106.49	13.9223	60
	2 to 5	0.870926	0.646023	1972	1.28553	4.09267	4171.34	18.1685	1139.83	1.96205	5.65143e-65	10509.4	6.85096	28.9025	28653.8	36.31	1129.09	1.96207	6.75519e-192	1201	2.43117	4.49913	1777.65	21.5325	493	1.96479	5.53236e-73	6715.57	13.5943	30.898	12052.7	45.8919	493	1.96479	4.31439e-180	365	2.31013	4.8184	638.699	11.2562	157	1.97519	6.3595e-22	2860.31	18.1032	33.0943	4389.23	33.6612	157
	6 to 9	0.81216	0.46098	1359	1.23321	2.84994	1913.7	15.7945	620.692	1.9638	1.77094e-47	9094.61	8.25282	24.3432	17081.4	36.5264	638.659	1.96369	1.71442e-158	412	2.45238	3.17572	431.527	15.0983	167	1.97436	5.68558e-33	3234.83	19.2549	28.4885	4218.28	40.238	167	1.97436	1.5603e-87	209	2.2967	3.11062	230.674	10.5288	90	1.98667	2.29096e-17	2129.2	23.3978	30.0244	2372.07	34.942	90
	10 to 17	0.566929	0.234744	1660	0.816929	1.93882	1892.68	13.6507	681.716	1.96345	1.12095e-37	16110.2	7.92823	22.7362	20566.4	37.3778	622.132	1.96379	3.54396e-161	256	1.66234	2.48887	323.179	11.1367	153	1.97559	1.80336e-21	2541.98	16.5064	36.1484	3845.7	28.6518	153	1.97559	2.24958e-63	174	1.45	2.19593	214.914	9.08394	119	1.9801	2.75731e-15	2213.94	18.4495	28.2263	3028.43	32.9097	119
	18 to 34	0.453416	0.238449	2752	0.416907	1.43644	3546.25	13.8079	2099.26	1.96109	1.41573e-41	29185.4	4.42135	17.9255	44659.5	41.6035	2118.7	1.96108	5.04104e-277	248	1.03766	1.66287	347.424	10.6767	238	1.97002	5.55498e-22	2868.36	12.0015	23.1373	5032.86	33.5625	238	1.96998	3.21661e-92	250	1.19617	1.92708	366.904	10.8456	208	1.97143	5.19376e-22	3583.28	17.1449	27.3673	5518.47	42.9573	208
	35 to 59	0.534079	0.272948	5250	0.553914	1.71073	7067.93	21.5964	3434.36	1.96066	4.24695e-97	58077.1	6.12757	30.7467	124191	55.9154	3363.5	1.96067	0	413	1.38127	2.19825	572.392	13.8098	298	1.96796	7.18198e-34	5269.72	17.6245	43.9025	12083.9	40.2194	298	1.96796	1.97568e-122	529	1.28398	2.00306	728.814	15.8437	411	1.96577	1.90549e-44	8040.99	19.517	40.4882	16167.2	56.6151	411
	60 plus	0.570391	0.327955	1396	0.56313	2.05615	2340.07	10.8972	1039.6	1.96225	2.94069e-26	17855.5	7.20269	38.8019	45386.1	32.3744	1063.29	1.9622	1.4646e-160	95	1.01064	2.09773	149.879	5.69926	93	1.98609	1.43802e-07	1000.77	10.6465	31.3048	2149.07	15.5195	93	1.9858	1.49503e-27	141	0.621145	2.26893	387.745	5.23079	226	1.97052	3.84426e-07	2644.08	11.6479	34.2821	6621.75	25.5648	226
	Total	0.559784	0.306219	15134	0.638512	2.71533	27969.6	32.1401	9133.79	1.96022	8.13699e-215	144252	6.08608	27.0549	285262	97.6673	9294.66	1.96022	0	3080	1.94937	3.0234	3865.61	37.7084	1579	1.96147	2.14473e-222	23852.5	15.0965	31.7685	41223.9	90.2486	1579	1.96147	0	1809	1.41549	3.11993	3329.33	24.3429	1277	1.96182	8.06545e-108	22148.3	17.3304	31.8663	35975.5	94.4031	1277
2013	0 to 1	0.886059	0.690349	1224	1.64075	4.36963	2264.1	16.0526	585.966	1.96403	2.56754e-48	5862.69	7.85884	23.5942	12649.1	33.291	592.83	1.96398	9.55899e-138	695	3.34135	4.78755	790.282	18.605	207	1.97155	5.5121e-46	3572.59	17.1759	28.5657	4823.81	39.2452	207	1.97149	7.78697e-98	308	3.0495	4.96541	424.191	11.7258	100	1.98397	1.71307e-20	1725.82	17.0873	28.0252	2470.27	27.8591	100
	2 to 5	0.895677	0.700288	4718	1.35965	4.16865	9477.86	29.318	2709.17	1.96084	2.42438e-164	27685.9	7.97865	29.0175	68551	65.4616	2737.95	1.96083	0	2779	2.34911	4.37453	3857.54	32.51	1182	1.96197	3.75563e-166	17778	15.0279	29.4147	26351.5	80.251	1182	1.96197	0	891	2.19458	4.62661	1387.5	17.2968	405	1.96585	1.45911e-50	6655.83	16.3937	31.8974	9779.67	49.2458	405
	6 to 9	0.846893	0.48953	4020	1.38002	3.1529	5904.07	28.1154	1750.37	1.96132	7.7777e-144	18612.9	6.38959	95.2265	48303.2	23.6026	1440.12	1.96161	2.16385e-104	1227	2.66739	3.60088	1329.15	25.4908	459	1.96515	6.02421e-90	8315.46	18.0771	28.6119	10941.1	61.556	459	1.96515	6.45324e-224	378	2.29091	3.52617	489.794	13.3422	164	1.97453	5.73986e-28	2961.74	17.9499	30.3737	4294.55	35.7448	164
	10 to 17	0.614358	0.277001	4161	0.881194	2.24399	5315.46	21.8823	1767.94	1.96131	4.01855e-94	43713.4	9.2574	87.7722	252117	46.7512	2761.59	1.96082	0	672	2.01802	2.99089	860.562	18.2181	332	1.96714	6.7673e-52	6273.74	18.84	26.1769	7739.8	57.9178	332	1.96716	2.7472e-175	336	1.88764	2.80404	406.719	12.7414	177	1.97346	8.29496e-27	4480.99	25.1741	62.5465	10730.4	38.4906	177
	18 to 34	0.487605	0.26119	5434	0.459768	1.48909	7039.6	20.8171	4079.68	1.96055	1.49133e-91	62354.3	5.27577	26.4902	137201	59.3853	4549.34	1.96049	0	525	1.28362	1.82342	656.98	16.5286	408	1.9658	2.40094e-47	5924.68	14.4858	25.5412	8672.79	49.2206	408	1.9658	1.04579e-173	363	1.26481	2.27676	608.498	12.4957	286	1.96829	6.9421e-29	4680.11	16.307	46.1611	9574.88	34.1966	286
	35 to 59	0.565001	0.315636	11244	0.53879	1.81374	16931.9	31.6399	8376.19	1.96025	1.21127e-207	128784	6.17105	35.0737	302847	81.0005	7966.24	1.96026	0	713	1.18833	2.08817	1042.67	17.1087	599	1.96393	1.00277e-53	8225.63	13.7094	35.2634	14287	47.575	599	1.96393	1.29856e-205	1212	1.3664	2.31389	1825.6	23.0616	886	1.96265	1.52401e-92	16941.3	19.0995	40.172	30580.4	76.6471	886
	60 plus	0.627502	0.351307	2990	0.704026	2.25263	4744.9	17.6406	1893.48	1.96122	1.33325e-64	36596.1	8.61692	42.3058	82670.3	49.006	1804.52	1.96128	0	152	1.1875	2.31862	242.593	7.47923	127	1.97882	1.08205e-11	1953.24	15.2597	39.4952	4274.17	23.4127	127	1.97882	6.57828e-48	502	1.38292	2.67941	824.548	13.7163	362	1.96654	8.99638e-35	7267.88	20.0217	43.2763	13996.4	50.0323	362
	Total	0.60173	0.345283	33791	0.692637	2.97679	67375.8	50.1545	20916.9	1.96008	0	323609	6.63323	55.924	1.16284e+06	109.155	19959.1	1.96008	0	6763	2.03643	3.31728	8828.6	54.4666	3320	1.96068	0	52043.3	15.671	30.8008	82237	137.596	3320	1.96068	0	3990	1.67155	3.46563	6850.18	37.228	2386	1.96096	1.41854e-239	44713.6	18.7321	41.8415	87176.7	121.294	2386
2014	0 to 1	0.883227	0.62845	770	1.63482	3.80962	1223.39	13.2415	346.498	1.96684	1.16101e-32	3580.09	7.60104	20.0456	6550.67	26.9225	349.141	1.96678	3.47171e-87	463	3.14966	3.96808	468.341	16.2148	146	1.97635	1.82552e-34	2477.78	16.8556	23.6331	2826.26	35.6104	146	1.97635	7.16118e-74	137	2.68627	3.96939	169.646	8.20525	50	2.00958	9.29146e-11	881.97	17.2935	22.0361	964.451	22.537	50
	2 to 5	0.857576	0.609091	1908	1.44545	3.86924	3374.1	19.1445	942.293	1.96249	2.9204e-69	10806.6	8.18683	27.1372	23592.7	40.9236	941.1	1.96249	4.04513e-211	1116	2.50787	4.18807	1450.89	21.8023	444	1.96532	3.53026e-72	7131.03	16.0248	29.5082	10479.8	52.5891	444	1.96533	1.37933e-192	343	2.11728	4.68499	595.804	10.5087	161	1.97481	5.35861e-20	2598.09	16.0376	35.6157	4611.71	28.916	161
	6 to 9	0.807101	0.401183	1145	1.35503	2.7559	1528.39	15.1395	449.993	1.96526	3.96394e-42	7083.91	8.38333	23.0829	12856.4	32.4168	451.935	1.96524	6.90466e-120	332	2.21333	3.06854	398.574	13.2551	149	1.97601	5.53136e-27	2112.64	14.0843	25.4892	3333.49	29.3167	149	1.97601	9.5127e-64	171	2.51471	3.83811	239.493	9.28436	67	1.99601	1.18796e-13	1377.86	20.2626	38.46	2360.44	23.4422	67
	10 to 17	0.525742	0.215627	1230	0.745003	1.86468	1345.86	10.8769	495.608	1.96477	7.45975e-25	11769	7.12839	20.4247	14444.8	31.1425	483.035	1.96489	1.39236e-117	180	1.47541	2.71515	281.071	8.43522	121	1.97976	8.26864e-14	2156.97	17.6801	27.8706	3125.27	32.384	121	1.97976	1.87252e-61	144	1.65517	2.35655	181.795	8.68253	86	1.98827	2.37201e-13	1743.51	20.0403	28.3113	2279.58	30.9191	86
	18 to 34	0.438018	0.234222	2698	0.406387	1.44982	3482.34	13.2746	2069.07	1.96111	1.17986e-38	27308.3	4.11332	25.0385	48123	30.8535	1799.69	1.96128	3.90843e-168	276	1.02602	1.68151	380.004	11.0416	268	1.96886	1.30678e-23	3660.66	13.6084	43.257	11344.7	31.1631	268	1.96886	4.28531e-91	189	1.16667	2.06531	303.702	8.98627	161	1.97481	6.58929e-16	2773.23	17.1187	33.1579	4981.75	33.2589	161
	35 to 59	0.497931	0.27341	4415	0.480727	1.63173	6101.56	18.631	3290.33	1.96069	9.86999e-74	50272.5	5.47392	26.6974	101025	52.6743	3326.38	1.96068	0	380	1.20253	2.116	574.186	12.5558	315	1.96752	1.3565e-29	5115.76	16.1891	40.9061	12083.7	39.679	315	1.96752	1.42471e-124	437	1.05811	1.94071	691.409	13.2001	412	1.96575	2.05353e-33	6151.54	14.8948	35.3398	13547.8	44.7015	412
	60 plus	0.551586	0.340426	1190	0.47772	2.08752	2135.59	9.07012	1016.31	1.9623	6.00301e-19	13767.9	5.52707	42.0216	46226.2	23.7492	1060.24	1.9622	2.60824e-100	114	1.01786	1.72866	162.24	6.97216	111	1.98157	2.36334e-10	1328.01	11.8572	25.1212	2147.15	21.0948	111	1.98157	1.23019e-40	177	0.790179	2.98414	490.627	5.75928	223	1.97071	2.7952e-08	2566.8	11.4589	47.4419	7844.5	20.9496	223
	Total	0.52887	0.296845	13356	0.590947	2.66401	25008.8	28.807	8472.84	1.96024	3.56588e-174	124588	5.51252	27.239	256049	84.0665	8480.95	1.96024	0	2861	1.8328	2.93664	3768.94	35.8252	1560	1.96149	1.40828e-205	23982.9	15.3638	31.6934	44617.4	93.3752	1560	1.96149	0	1598	1.36932	3.27167	3219.06	22.0104	1166	1.962	4.52374e-90	18093	15.5039	35.1199	35223.7	76.346	1166
Total		0.573957	0.324033	62281	0.654976	2.78874	118278	66.6161	38583.2	1.96003	0	592450	6.23047	39.1638	1.57245e+06	167.184	37304.9	1.96003	0	12704	1.96595	3.09672	16215.7	76.0013	6461	1.96033	0	99878.6	15.4563	31.424	171458	188.671	6461	1.96033	0	7397	1.53084	3.28879	13275.7	49.86	4831	1.96046	0	84954.9	17.5817	36.5129	153796	173.329	4831
All years	0 to 1	0.881867	0.660957	2739	1.61784	3.97363	4592.12	24.6493	1288.88	1.96181	3.2484e-110	12862.9	7.59771	21.3319	25137.7	50.1207	1298.24	1.96179	8.40474e-306	1613	3.31211	4.24787	1643.15	29.9561	486	1.96487	2.20539e-112	8271.59	16.9848	25.321	9751.66	62.8955	486	1.96487	2.32149e-235	586	2.75117	4.39545	788.608	16.3045	212	1.97122	2.83194e-39	3284.25	15.419	25.9632	4435.51	37.3457	212
	2 to 5	0.88172	0.66809	8598	1.35958	4.04552	17019.5	39.6496	4806.98	1.96046	1.04609e-297	49001.9	7.74856	28.3655	119664	85.3675	4811.25	1.96046	0	5096	2.40151	4.35579	7171.45	44.6911	2121	1.96108	6.08233e-308	31624.6	14.9032	29.948	49744.8	105.834	2121	1.96108	0	1599	2.20248	4.71069	2708.38	23.0893	725	1.96324	7.60145e-89	12114.2	16.6863	33.5716	19540.1	65.6	725
	6 to 9	0.832099	0.467695	6524	1.34239	2.92449	9143.9	36.2015	2838.1	1.9608	2.85189e-236	34791.4	7.15872	58.291	77582.6	42.0664	2337.44	1.96098	2.1202e-288	1971	2.53342	3.28976	2112.15	33.0487	777	1.96302	2.89342e-150	13662.9	17.5616	27.5677	18514.5	79.7801	777	1.96302	0	758	2.33951	3.50433	989.486	19.287	323	1.96734	1.09265e-55	6468.8	19.9654	33.1823	9528.55	53.7436	323
	10 to 17	0.585485	0.254729	7051	0.838905	2.0225	8267.71	28.4876	2964.69	1.96076	5.4805e-158	71592.6	8.51785	53.6596	256512	66.2613	4256.62	1.96052	0	1108	1.81938	2.73934	1427.42	23.1548	608	1.96387	1.59213e-85	10972.7	18.0176	30.3794	15045.9	68.3055	608	1.96387	2.09589e-287	654	1.6987	2.46564	798.314	18.0614	384	1.96616	3.17577e-53	8438.44	21.918	42.8576	15705.8	58.6653	384
	18 to 34	0.465462	0.248055	10884	0.434335	1.45862	14015.1	28.2706	8257.62	1.96025	6.51553e-168	118848	4.74273	23.4519	219615	76.3038	8067.44	1.96026	0	1049	1.14395	1.72409	1371.5	22.5857	916	1.96256	3.87896e-90	12453.7	13.5809	31.9315	27424.1	64.1868	916	1.96256	0	802	1.21884	2.09466	1268.38	18.8737	657	1.96358	8.23417e-64	11036.6	16.773	36.42	19992.8	60.5758	657
	35 to 59	0.542005	0.295591	20909	0.528927	1.72035	29773.5	42.9514	15174.5	1.96012	0	237133	5.99867	31.0284	517480	113.482	14740.7	1.96012	0	1506	1.23951	2.13465	2219.83	25.2395	1214	1.96192	2.46063e-113	18611.1	15.3178	40.1839	42527	72.1759	1214	1.96192	0	2178	1.2722	2.09226	3154.79	31.2743	1711	1.96135	3.34102e-170	31133.8	18.1856	38.7384	61039.9	105.593	1711
	60 plus	0.591624	0.342085	5576	0.604969	2.13384	9086.15	22.4172	3941.52	1.96057	7.42191e-105	68219.5	7.40148	41.0738	176034	62.6132	3959.01	1.96056	0	361	1.08084	2.06274	555.395	11.635	333	1.96714	1.78533e-26	4282.02	12.8204	32.5112	8666.16	34.7275	333	1.96711	1.01102e-112	820	1.00737	2.66035	1688.81	14.8624	813	1.96289	2.22632e-44	12478.8	15.3302	42.0271	28102.2	57.1957	813
	Total	0.573957	0.324033	62281	0.654976	2.78874	118278	66.6161	38583.2	1.96003	0	592450	6.23047	39.1638	1.57245e+06	167.184	37304.9	1.96003	0	12704	1.96595	3.09672	16215.7	76.0013	6461	1.96033	0	99878.6	15.4563	31.424	171458	188.671	6461	1.96033	0	7397	1.53084	3.28879	13275.7	49.86	4831	1.96046	0	84954.9	17.5817	36.5129	153796	173.329	4831
[truncated: 2 more columns]

## Sheet: Sick_Leave
SICK LEAVE		NO INSURED WITH SERVICE USE		General Comparison of Influenza vs. Control												AOM														CAP
				Days						Costs						NO INSURED WITH SERVICE USE		Days						Costs						NO INSURED WITH SERVICE USE		Contacts						Costs
				Sum		Mean		SD		Sum		Mean		SD				Sum		Mean		SD		Sum		Mean		SD				Sum		Mean		SD		Sum		Mean		SD
Year	Age group	Flu	Control	Flu	Control	Flu	Control	Flu	Control	Flu	Control	Flu	Control	Flu	Control	Flu	Control	Flu	Control	Flu	Control	Flu	Control	Flu	Control	Flu	Control	Flu	Control	Flu	Control	Flu	Control	Flu	Control	Flu	Control	Flu	Control	Flu	Control	Flu	Control
2012	0 to 1															0	0													0	0
	2 to 5															0	0													0	0
	6 to 9															0	0													0	0
	10 to 17	42		190		4.52381		2.38496		6730.31		160.245				2	2	14	5	7	2.5									1	1	2	5	2	5	0	0
	18 to 34	2357		13307		5.64574		8.87142		920025		390.337				81	38	572	227	7.06173	5.97368	13.824	5.23509	39547.2	15694.4	488.237	413.011			125	14	784	590	6.272	42.1429	5.98429	98.0005	54204.5	40791.7	433.636	2913.69
	35 to 59	4428		31377		7.08604		11.6816		3.11345e+06		703.128				114	34	915	353	8.02632	10.3824	11.5269	13.782	90792.9	35027.2	796.429	1030.21			310	42	3516	925	11.3419	22.0238	25.0146	43.0395	348883	91785.2	1125.43	2185.36
	60 plus	296		2390		8.07432		8.27837		175869		594.151				4	1	57	3	14.25	3	12.9832	0	4194.36	220.756	1048.59	220.756			21	7	197	448	9.38095	64	6.52525	123.538	14496.3	32966.2	690.299	4709.45
	Total	7123		47264		6.63541		10.696		4.21608e+06		591.896				201	75	1558	588	7.75124	7.84	9.94192	9.91816	134534	50942.4	669.326	679.232			457	64	4499	1968	9.84464	30.75	13.1652	71.8591	417584	165543	913.75	2586.61
2013	0 to 1															0	0													0	0
	2 to 5															0	0													0	0
	6 to 9															0	0													0	0
	10 to 17	77		696		9.03896		35.5515		23602		306.52				2	3	13	6	6.5	2		2							1	0	3	0	3		0	0
	18 to 34	4751		27664		5.82277		5.76998		1.70242e+06		358.329				142	72	1243	536	8.75352	7.44444	30.2414	9.50321	77941.4	33609.5	548.883	466.798			192	26	1337	797	6.96354	30.6538	7.57958	74.2731	27664	27664	144.083	1064
	35 to 59	11376		83343		7.32621		7.56919		7.51477e+06		660.581				224	111	1839	2915	8.20982	26.2613	6.31958	89.4772	165497	262329	738.826	2363.33			618	116	7194	5517	11.6408	47.5603	21.1158	129.934	83343	83343	134.859	718.474
	60 plus	835		7068		8.46467		9.99628		431122		516.314				8	7	70	64	8.75	9.14286	5.60382	4.56571	4671.61	4271.18	583.951	610.169			61	9	1198	547	19.6393	60.7778	46.6405	105.498	7068	7068	115.869	785.333
	Total	17039		118771		6.97054		7.25721		9.67192e+06		567.634				376	193	3165	3521	8.41755	18.2435	18.187	44.9422	248110	300210	659.867	1555.49			872	151	9732	6861	11.1606	45.4371	25.46	86.835	118075	118075	135.407	781.954
2014	0 to 1															0	0													0	0
	2 to 5															0	0													0	0
	6 to 9															0	0													0	0
	10 to 17	54		210		3.88889		3.39475		8376.8		155.126				2	0	6	0	3										0	0	0	0			0	0
	18 to 34	2502		12984		5.18945		5.04977		839766		335.638				93	37	561	385	6.03226	10.4054	3.98688	20.2796	35880.3	24623.8	385.81	665.507			33	11	611	672	18.5152	61.0909	18.5862	177.639	12984	12984	393.455	1180.36
	35 to 59	4409		29193		6.62123		8.53275		2.76312e+06		626.701				138	37	1523	471	11.0362	12.7297	26.9622	21.4507	139799	43234.1	1013.04	1168.49			129	32	2764	1847	21.4264	57.7188	48.7312	149.121	29193	29193	226.302	912.281
	60 plus	348		2617		7.52011		7.56702		166367		478.065				13	1	144	5	11.0769	5	9.6394	0	9802.28	340.357	754.022	340.357			11	9	377	129	34.2727	14.3333	89.2701	7.50119	2617	2617	237.909	290.778
	Total	7313		45004		6.15397		7.46714		3.77763e+06		516.564				246	75	2234	861	9.0813	11.48	14.3856	14.5741	185482	68198.2	753.992	909.309			173	52	3752	2648	21.6879	50.9231	47.2592	106.796	44794	44794	258.925	861.423
Total		31475		211039		6.70497		8.20708		1.76656e+07		561.259				823	343	6957	4970	8.45322	14.4898	14.5534	27.653	568126	419351	2083.18	3144.03			1502	267	17983	11477	11.9727	42.985	31.8553	89.5104	580453	328412	1308.08	4229.99
All years	0 to 1															0	0													0	0
	2 to 5															0	0													0	0
	6 to 9															0	0													0	0
	10 to 17	173		1096		6.33526		23.8748		38709.1		223.752				6	5	33	11	5.5	2.2	0	2							2	1	5	5	2.5	5	#DIV/0!	0
	18 to 34	9610		53955		5.61446		6.51154		3.46221e+06		360.272				316	147	2376	1148	7.51899	7.80952	21.5754	12.4252	153369	73927.7	1422.93	1545.32			350	51	2732	2059	7.80571	40.3725	11.7677	115.828	94852.5	81439.7	971.174	5158.05
	35 to 59	20213		143913		7.11982		8.83281		1.33913e+07		662.512				476	182	4277	3739	8.98529	20.544	16.1595	71.0461	396089	340591	2548.29	4562.03			1057	190	13474	8289	12.7474	43.6263	33.9383	116.534	461419	204321	1486.59	3816.12
	60 plus	1479		12075		8.1643		9.14442		773358		522.892				25	9	271	72	10.84	8	9.14659	4.56571	18668.2	4832.29	2386.56	1171.28			93	25	1772	1124	19.0538	44.96	53.177	79.9496	24181.3	42651.2	1044.08	5785.56
	Total	31475		211039		6.70497		8.20658		1.76656e+07		561.259				823	343	6957	4970	8.45322	14.4898	15.4014	34.7597	568126	419351	690.312	1222.6			1502	267	17983	11477	11.9727	42.985	31.8553	89.5104	580453	328412	3501.84	14759.7
SICK LEAVE "EMPLOYED"		NO INSURED WITH SERVICE USE		General Comparison of Influenza vs. Control												AOM														CAP
				Days						Costs						NO INSURED WITH SERVICE USE		Days						Costs						NO INSURED WITH SERVICE USE		Contacts						Costs
				Sum		Mean		SD		Sum		Mean		SD				Sum		Mean		SD		Sum		Mean		SD				Sum		Mean		SD		Sum		Mean		SD
Year	Age group	Flu	Control	Flu	Control	Flu	Control	Flu	Control	Flu	Control	Flu	Control	Flu	Control	Flu	Control	Flu	Control	Flu	Control	Flu	Control	Flu	Control	Flu	Control	Flu	Control	Flu	Control	Flu	Control	Flu	Control	Flu	Control	Flu	Control	Flu	Control	Flu	Control
2012	0 to 1
	2 to 5
	6 to 9
	10 to 17	42		165		3.92857		2.44768		6730.31		160.245		99.8402		2	1	14	1			1.41421								0	0	0	0			0	0
	18 to 34	2266		12871		5.68005		9.08634		889880		392.71		628.215		80	36	568	223			13.824	5.34426	39270.6	15417.9	490.883	428.274	955.771	369.494	121	13	769	578			6.07846	98.0005	53167.4	39962	439.4	3074	420.255	6775.6
	35 to 59	4360		30895		7.08601		11.776		3.06562e+06		703.125		1168.5		112	34	906	353			11.6244	13.3644	89899.9	35027.2	802.677	1030.21	1153.46	1326.11	307	41	3482	920			25.1308	43.0395	345509	91289	1125.44	2226.56	2493.66	4270.69
	60 plus	293		2370		8.08874		8.31784		174397		595.211		612.07		4	1	57	3			8.65544		4194.36	220.756	1048.59	220.756	636.912	0	20	7	190	448			6.52525	102.948	13981.2	32966.2	699.059	4709.45	480.162	7575.47
	Total	6961		46301		6.65149		10.8334		4.13663e+06		594.258		1002.82		198	72	1545	580			10.0393	10.1776	133365	50665.8	673.56	703.692			448	61	4441	1946			13.3331	74.2544	412658	164217	921.111	2692.09
2013	0 to 1
	2 to 5
	6 to 9
	10 to 17	66		638		9.66667		44.1462		23602		357.606		1633.13		1	3	6	6				1							1	0	3	0			0	0
	18 to 34	4383		25883		5.90532		4.90764		1.62297e+06		370.288		307.73		136	70	1217	514			31.2525	9.53846	76311.1	32230	561.111	460.428	2160.75	659.474	183	26	1303	797			7.86471	71.3021	81703.6	49975.3	446.468	1922.13	543.753	4929.72
	35 to 59	10928		82120		7.51464		7.6077		7.39022e+06		676.265		684.639		219	108	1795	2881			6.29495	90.9437	161537	259270	737.613	2400.64	624.63	9024.09	609	112	7129	5472			21.3257	133.193	641560	492441	1053.46	4396.8	2116.09	13216.4
	60 plus	739		6380		8.63329		10.0142		425783		576.162		668.319		8	7	70	64			4.80327	3.80476	4671.61	4271.18	583.951	610.169	353.45	279.974	60	9	1192	547			46.6405	92.3103	79550.8	36505.3	1325.85	4056.14	3432.05	6792.67
	Total	16116		115021		7.13707		7.11334		9.46258e+06		587.154		604.63		364	188	3088	3465			18.6137	45.7636	242520	295771	666.264	1573.25			853	147	9627	6816			25.9421	88.5235	802814	578922	941.165	3938.24
2014	0 to 1
	2 to 5
	6 to 9
	10 to 17	46		222		4.82609		3.62279		8376.8		182.104		136.7		2	0	6	0			1.41421	0							0	0	0	0			0	0
	18 to 34	2314		12675		5.47753		5.12295		810665		350.331		327.653		92	33	559	366			3.98688	22.0034	35752.4	23408.6	388.613	709.35	275.647	1521.28	32	11	534	672			18.5862	159.875	34153.5	42979.7	1067.3	3907.24	1285.02	11053.5
	35 to 59	4277		29718		6.94833		8.54625		2.72788e+06		637.801		784.478		134	37	1479	471			27.5292	20.8549	135760	43234.1	1013.14	1168.49	2731.64	2069.37	126	30	2735	1827			49.4776	153.873	251051	167704	1992.47	5590.14	4909.52	15268.4
	60 plus	308		2393		7.76948		7.69284		162895		528.88		523.663		13	1	144	5			8.83611	0	9802.28	340.357	754.022	340.357	650.207	0	11	8	377	115			80.3431	7.50119	25662.9	7828.21	2332.99	978.527	5912.07	551.977
	Total	6945		45008		6.48063		7.53168		3.70981e+06		534.17		655.6		241	71	2188	842			14.6102	15.1581	181315	66983	752.345	943.422			169	49	3646	2614			48.0846	111.01	310868	218512	1839.45	4459.43
Total		30022		206330		6.87263		8.21561		1.7309e+07		576.545		727.211		803	331	6821	4887			14.8404	28.4468	557200	413420	2092.17	3220.36			1470	257	17714	11376			32.4699	92.5084	1.52634e+06	961651	3701.73	11089.8
All years	0 to 1
	2 to 5
	6 to 9
	10 to 17	154		1025		6.65584		29.0596		38709.1		251.358		1075.35		5	4	26	7			1.1547	0.57735							1	0	3	0			0	0
	18 to 34	8963		51429		5.73792		6.27892		3.32352e+06		370.804		416.883		308	139	2344	1103			19.8638	14.1856	151334	71056.4	1440.61	1598.05	1373.35	980.768	336	50	2606	2047			12.1689	115.828	169025	132917	1953.16	8903.37	841.341	8008.15
	35 to 59	19565		142733		7.29532		8.89916		1.31837e+07		673.842		837.015		465	179	4180	3705			17.6315	54.419	387198	337531	2553.43	4599.35	1749.52	5399.85	1042	183	13346	8219			34.3238	120.097	1.23812e+06	751434	4171.37	12213.5	3405.86	11916.9
	60 plus	1340		11143		8.31567		9.1681		763075		569.459		625.563		25	9	271	72			7.66083	2.19668	18668.2	4832.29	2386.56	1171.28	563.724	161.643	91	24	1759	1110			53.7678	79.9496	119195	77299.6	4357.9	9744.12	3956.52	5883.1
	Total	30022		206330		6.87263		8.21453		1.7309e+07		576.545		727.079		803	331	6821	4887			13.8335	28.1417	557200	413420	6380.6	7368.68			1470	257	17714	11376			32.4699	92.5084	1.52634e+06	961651	10482.4	30861
SICK LEAVE FV		NO INSURED WITH SERVICE USE		General Comparison of Influenza vs. Control												AOM														CAP
				Days						Costs						NO INSURED WITH SERVICE USE		Days						Costs						NO INSURED WITH SERVICE USE		Contacts						Costs
				Sum		Mean		SD		Sum		Mean		SD				Sum		Mean		SD		Sum		Mean		SD				Sum		Mean		SD		Sum		Mean		SD
Year	Age group	Flu	Control	Flu	Control	Flu	Control	Flu	Control	Flu	Control	Flu	Control	Flu	Control	Flu	Control	Flu	Control	Flu	Control	Flu	Control	Flu	Control	Flu	Control	Flu	Control	Flu	Control	Flu	Control	Flu	Control	Flu	Control	Flu	Control	Flu	Control	Flu	Control
2012	0 to 1
	2 to 5
	6 to 9
	10 to 17			25				4.95648								0	1	0	4			0	0							1	1	2	5			0	0
	18 to 34	91		436		4.79121		3.46255		30144.3		331.257				1	2	4	4			0	1.41421	276.554	276.554	276.554	138.277	0	97.7765	4	1	15	12			2.21736	0	1037.08	829.661	259.269	829.661	153.304	0
	35 to 59	68		482		7.08824		5.54422		47827.5		703.346				2	0	9	0			0.707107	0	893.045	0	446.522		70.1642	0	3	1	34	5			7.23418	0	3373.73	496.136	1124.58	496.136	717.827	0
	60 plus	3		20		6.66667		2.51661		1471.7		490.568				0	0	0	0			0	0	0	0			0	0	1	0	7	0			0	0	515.096		515.096		0	0
	Total	162		963		5.94444		4.45182		79443.6		490.392				3	3	13	8			0.353553	0.707107	1169.6	276.554	389.866	92.1845			9	3	58	22			3.78319	0	4925.9	1325.8	547.322	441.932
2013	0 to 1
	2 to 5
	6 to 9
	10 to 17	18		91		5.05556		2.68924								1	0	7	0			0	0							0	0	0	0			0	0
	18 to 34	177		1267		7.15819		27.2403		79446.3		448.849				6	2	26	22			2.94392	7.07107	1630.31	1379.49	271.718	689.747	203.538	488.882	9	0	34	0			1.09291	0	2131.94		236.883		75.5618	0
	35 to 59	185		1384		7.48108		5.28235		124550		673.244				5	3	44	34			7.66159	11.0151	3959.69	3059.76	791.938	1019.92	760.239	1093	9	4	65	45			5.16667	9.32291	5849.54	4049.68	649.949	1012.42	512.674	925.087
	60 plus	9		80		8.88889		8.34333		5338.98		593.22				0	0	0	0			0	0	0	0			0	0	1	0	6	0			0	0	400.423		400.423		0	0
	Total	389		2822		7.2545		19.2445		209335		538.138				12	5	77	56			4.10386	6.54472	5590	4439.25	465.833	887.851			19	4	105	45			2.6405	4.66146	8381.91	4049.68	441.153	1012.42
2014	0 to 1
	2 to 5
	6 to 9
	10 to 17	12		44		3.66667		2.46183								0	0	0	0			0	0							0	0	0	0			0	0
	18 to 34	99		455		4.59596		3.32252		29100.8		293.948				1	4	2	19			0	1.89297	127.916	1215.2	127.916	303.8	0	130.877	1	0	77	0			0	0	4924.75		4924.75		0	0
	35 to 59	61		384		6.29508		7.57043		35248.2		577.839				4	0	44	0			1.82574	0	4038.85	0	1009.71		181.163	0	3	2	29	20			2.08167	11.3137	2661.97	1835.84	887.323	917.921	206.558	1122.63
	60 plus	9		51		5.66667		2.73861		3471.64		385.738				0	0	0	0			0	0	0	0			0	0	0	1	0	14			0	0		953		953	0	0
	Total	181		934		5.16022		5.25295		67820.6		374.699				5	4	46	19			0.912871	0.946485	4166.77	1215.2	833.353	303.8			4	3	106	34			1.04083	5.65685	7586.72	2788.84	1896.68	929.614
Total		732		4719		6.44672		14.4327		356600		1403.23				20	12	136	83			2.43584	3.83967	10926.4	5931.01	1689.05	1283.83			32	10	269	101			2.73057	4.23199	20894.5	8164.32	2885.16	2383.97
All years	0 to 1
	2 to 5
	6 to 9
	10 to 17															1	1	7	4			0	0							1	1	2	5			0	0
	18 to 34	367		2158		5.88011		19.0977		138691		1074.05				8	8	32	45			1.69967	4.30439	2034.78	2871.25	676.188	1131.82	117.513	297.599	14	1	126	12			1.42725	0	8093.77	829.661	5420.9	829.661	98.6777	0
	35 to 59	314		2250		7.16561		5.84702		207626		1954.43				11	3	97	34			4.56557	6.35959	8891.58	3059.76	2248.17	1019.92	453.029	631.045	15	7	128	70			5.27134	8.46398	11885.2	6381.66	2661.85	2426.48	523.061	839.857
	60 plus	21		151		7.19048		5.91399		10282.3		1469.53				0	0	0	0			0	0	0	0	0	0	0	0	2	1	13	14			0	0	915.52	953	915.52	953	0	0
	Total	702		4559		6.4943		14.3972		356600		4498.01				20	12	136	83			2.43584	3.83967	10926.4	5931.01	2924.36	2151.74			32	10	269	101			2.73057	4.23199	20894.5	8164.32	8998.27	4209.14
SICK LEAVE
Year	Age group	Flu																		AOM																CAP
2012	0 to 1	0																		0																0
	2 to 5	0																		0																0
	6 to 9	0																		0																0
	10 to 17	0.0206693																		0.012987																0.00833333
	18 to 34	0.357067																		0.338912																0.598086
	35 to 59	0.467187																		0.381271																0.752427
	60 plus	0.119403																		0.0425532																0.092511
	Total	0.300523																		0.127215																0.35759
2013	0 to 1	0																		0																0
	2 to 5	0																		0																0
	6 to 9	0																		0																0
	10 to 17	0.0163066																		0.00600601																0.00561798
	18 to 34	0.40198																		0.347188																0.66899
	35 to 59	0.545115																		0.373333																0.696731
	60 plus	0.196609																		0.0625																0.168044
	Total	0.34926																		0.113219																0.365312
2014	0 to 1	0																		0																0
	2 to 5	0																		0																0
	6 to 9	0																		0																0
	10 to 17	0.0327075																		0.0163934																0
	18 to 34	0.376864																		0.345725																0.203704
	35 to 59	0.480074																		0.436709																0.312349
	60 plus	0.139703																		0.116071																0.0491071
	Total	0.32357																		0.157591																0.148243
Total		0.331006																		0.12736																0.310844
All years	0 to 1	0																		0																0
	2 to 5	0																		0																0
	6 to 9	0																		0																0
	10 to 17	0.020583																		0.00985222																0.00519481
	18 to 34	0.383495																		0.344602																0.531915
	35 to 59	0.51132																		0.39177																0.617407
	60 plus	0.160464																		0.0748503																0.114251
	Total	0.331006																		0.12736																0.310844
SICK LEAVE
Year	Age group	Flu
2012	0 to 1	#DIV/0!
	2 to 5	0
	6 to 9	0
	10 to 17	0.362069
	18 to 34	0.406093
	35 to 59	0.493436
	60 plus	0.125374
	Total	0.412308
2013	0 to 1	#DIV/0!
	2 to 5	0
	6 to 9	0
	10 to 17	0.28821
	18 to 34	0.434347
	35 to 59	0.558121
	60 plus	0.185678
	Total	0.47495
2014	0 to 1	0
	2 to 5	0
	6 to 9	0
	10 to 17	0.40708
	18 to 34	0.406821
	35 to 59	0.492855
	60 plus	0.129466
	Total	0.411678
Total		0.443555
All years	0 to 1	0
	2 to 5	0
	6 to 9	0
	10 to 17	0.336245
	18 to 34	0.419636
	35 to 59	0.527444
	60 plus	0.154094
	Total	0.443555
SICK LEAVE
Year	Age group	Flu
2012	0 to 1	0
	2 to 5	0
	6 to 9	0
	10 to 17	0
	18 to 34	0.0891283
	35 to 59	0.105919
	60 plus	0.0211268
	Total	0.0237571
2013	0 to 1	0
	2 to 5	0
	6 to 9	0
	10 to 17	0.00400623
	18 to 34	0.102431
	35 to 59	0.143522
	60 plus	0.0337079
	Total	0.0261882
2014	0 to 1	0
	2 to 5	0
	6 to 9	0
	10 to 17	0.00780234
	18 to 34	0.104101
	35 to 59	0.120553
	60 plus	0.0803571
	Total	0.0315826
Total		0.0267114
All years	0 to 1	0
	2 to 5	0
	6 to 9	0
	10 to 17	0
	18 to 34	0.0991892
	35 to 59	0.128847
	60 plus	0.0403071
	Total	0.0256167

## Sheet: External_Sources
Inflation factors
Year	Base = 2014	Base = 2012
2012	1.081	1
2013	0.9804	0.925069
2014	1	1.01999
Income
Age group	No. Of employed	Monthly income
24 and younger	3396808	1132
25 - 29	3715248	2046
30 - 34	3720100	2510
35 - 39	3606840	2635
40 - 44	4102080	2712
45 - 49	5400341	2823
50 - 54	5312402	2800
55 - 59	4174906	2749
60 - 64	2650656	2492
65 and older	1073145	931
Days in month	30
		Month	day
2012	0 to 1
	2 to 5
	6 to 9
	10 to 17	1223.69	40.7897
	18 to 34	2074.15	69.1384
	35 to 59	2976.82	99.2272
	60 plus	2207.56	73.5852
2013	0 to 1
	2 to 5
	6 to 9
	10 to 17	1109.81	36.9938
	18 to 34	1881.13	62.7043
	35 to 59	2699.79	89.9929
	60 plus	2002.12	66.7372
2014	0 to 1
	2 to 5
	6 to 9
	10 to 17	1132	37.7333
	18 to 34	1918.73	63.9578
	35 to 59	2753.76	91.7921
	60 plus	2042.14	68.0714
